# Supplementary material for: Diversity and evolution of ABC proteins in mycorrhiza-forming fungi
Source: BMC Evol Biol. 2015 Dec 28;15:249. doi: 10.1186/s12862-015-0526-7 (PMC4692070; doi:10.1186/s12862-015-0526-7)
Supplement: Additional file 1: Table S1. — Numbers of ABC protein-encoding genes in the analyzed species of fungi. (XLSX 16 kb) [file 12862_2015_526_MOESM1_ESM.xlsx]

## Sheet: Sheet1
Table S1. Numbers of ABC protein-encoding genes in the analyzed species of fungi
Species			Rhizopus oryzae	Rhizomyces irregularis	Saccharomyces cerevisiae	Tuber melanosporum	Choiromyces venosus	Terfezia boudieri	Aspergillus nidulans	Phaeosphaeria nodorum	Pyrenophora tritici-repentis	Cenococcum geophilum	Sclerotinia sclerotiorum	Botryotinia fuckeliana	Oidiodendron maius	Meliniomyces bicolor	Meliniomyces variabilis	Ustilago maydis	Schizophyllum commune	Coprinopsis cinerea	Laccaria bicolor	Laccaria amethystina	Amanita muscaria	Tricholoma matsutake	Cortinarius glaucopus	Hebeloma cylindrosporum	Piloderma croceum	Boletus edulis	Paxillus involutus	Paxillus rubicundus	Pisolithus microcarpus	Pisolithus tinctorius	Scleroderma citrinum	Suillus luteus	Serpula lacrymans	Coniophora puteana	Tulasnella calospora	Sebacina vermifera	Piriformospora indica
ABC-A			0	0	0	1	1	1	1	2	1	1	1	2	4	3	3	1	1	1	1	1	1	1	1	3	2	1	1	1	0	0	0	1	1	2	1	1	1
ABC-B	full	ABCB1	0	2	1	1	1	1	0	1	1	1	1	1	1	1	0	1	2	2	2	2	1	1	1	2	1	1	1	1	1	1	1	1	1	1	1	1	2
		ABCB2	4	6	0	4	4	3	7	6	6	4	6	7	7	9	9	4	2	3	3	3	5	1	1	1	6	1	3	2	4	4	5	3	2	2	6	5	1
		total	4	8	1	5	5	4	7	7	7	5	7	8	8	10	9	5	4	5	5	5	6	2	2	3	7	2	4	3	5	5	6	4	3	3	7	6	3
	half	ABCB3	1	1	1	1	1	2	1	1	1	1	1	1	1	1	1	1	1	1	1	1	1	2	1	1	1	1	1	1	1	1	1	1	1	1	1	1	1
		ABCB4	2	2	0	2	2	2	1	3	2	2	2	2	5	3	3	1	1	1	1	1	1	1	1	1	1	1	1	1	1	1	1	1	1	1	1	1	1
		ABCB5	2	0	2	1	1	1	1	1	1	1	1	1	1	1	1	1	1	1	1	1	1	1	1	1	1	1	1	1	1	1	1	1	1	1	1	1	1
		ABCB6	0	0	0	0	0	0	0	0	0	0	0	0	0	0	0	0	6	6	4	4	2	8	5	4	6	4	4	4	3	3	7	8	4	5	4	3	3
		total	5	3	3	4	4	5	3	5	4	4	4	4	7	5	5	3	9	9	7	7	5	12	8	7	9	7	7	7	6	6	10	11	7	8	7	6	6
	total		9	11	4	9	9	9	10	12	11	9	11	12	15	15	14	8	13	14	12	12	11	14	10	10	16	9	11	10	11	11	16	15	10	11	14	12	9
ABC-C	ABCC1		5	1	3	1	1	1	1	1	1	1	1	1	1	1	1	1	0	0	0	0	0	0	0	0	0	0	0	0	0	0	0	0	0	0	0	0	0
	ABCC2		0	5	0	0	0	1	2	0	0	2	3	3	5	3	5	1	1	3	1	1	1	1	1	2	1	1	1	1	1	1	1	1	1	6	1	1	1
	ABCC3		0	0	0	0	0	0	1	1	1	1	1	1	1	1	1	2	3	2	3	2	3	4	2	2	3	1	1	0	1	4	2	2	4	4	3	6	4
	ABCC4		0	0	0	1	1	1	0	0	0	0	0	0	0	0	0	0	5	1	1	1	0	1	11	3	2	1	1	1	1	2	1	1	1	2	1	1	1
	ABCC5		0	0	0	0	0	0	5	5	2	2	4	6	14	5	16	3	1	0	0	0	0	0	0	0	0	0	0	0	0	0	0	0	0	0	0	1	1
	ABCC6		2	1	2	1	1	1	1	1	1	1	1	1	1	1	1	1	1	1	1	1	1	1	0	1	1	1	2	1	1	1	1	1	1	1	1	1	1
	ABCC7		0	2	1	1	1	1	1	1	1	1	1	1	3	1	2	2	4	5	2	2	4	3	7	5	2	2	3	3	3	8	5	2	4	4	3	3	3
	total		7	9	6	4	4	5	11	9	6	8	11	13	25	12	26	10	15	12	8	7	9	10	21	13	9	6	8	6	7	16	10	7	11	17	9	13	11
ABC-D	ABCD1		1	1	1	1	1	1	1	1	1	1	1	1	1	1	1	1	1	1	1	1	1	1	0	1	1	1	1	1	2	1	1	1	1	1	1	1	1
	ABCD2		2	1	1	1	1	1	1	1	1	1	1	1	1	1	1	1	1	1	1	1	1	1	0	1	1	1	1	1	1	1	1	1	1	1	1	1	1
	ABCD3/4		1	2	0	0	0	0	0	0	0	0	0	0	0	0	0	0	0	0	0	0	0	0	0	0	0	0	0	0	0	0	0	0	0	0	0	0	0
	total		4	4	2	2	2	2	2	2	2	2	2	2	2	2	2	2	2	2	2	2	2	2	0	2	2	2	2	2	3	2	2	2	2	2	2	2	2
ABC-E			2	1	1	1	1	1	1	1	1	1	1	1	1	1	1	1	1	1	1	1	1	1	1	1	1	1	1	1	1	1	1	1	1	1	1	1	1
ABC-F	ABCF1		2	1	1	1	1	1	1	1	1	1	1	1	1	1	1	1	1	1	1	1	1	1	1	1	1	1	1	1	1	1	1	1	1	1	1	1	1
	ABCF2		1	1	1	1	1	1	1	1	1	1	1	1	1	1	1	1	1	1	1	1	1	1	1	1	1	1	1	1	1	1	1	1	1	1	1	1	1
	ABCF3		1	1	0	1	1	0	1	1	1	1	1	1	1	1	1	1	1	1	1	1	0	1	2	1	1	0	1	1	0	0	0	1	1	1	1	0	0
	ABCF4		1	0	1	1	1	1	1	1	1	1	1	1	1	1	1	1	1	1	1	1	0	1	1	1	1	1	1	1	0	0	0	1	1	1	1	1	1
	ABCF5		5	0	2	1	1	1	1	1	1	1	1	1	1	1	1	1	1	1	1	1	1	1	1	1	1	1	1	1	1	1	1	1	1	1	1	1	1
	total		10	3	5	5	5	4	5	5	5	5	5	5	5	5	5	5	5	5	5	5	3	5	6	5	5	4	5	5	3	3	3	5	5	5	5	4	4
ABC-G	ABCG1-5		8	0	8	5	5	3	14	7	8	5	6	9	11	6	7	4	4	4	5	4	2	5	3	4	7	2	6	5	2	3	0	4	3	1	2	0	0
	ABCG6		0	3	1	2	2	1	1	2	2	1	4	2	6	6	7	2	1	1	0	0	0	1	0	1	1	0	0	0	0	0	0	0	0	0	1	1	2
	ABCG7		2	1	1	1	1	1	1	1	1	1	1	1	1	1	1	2	2	2	3	2	2	2	2	2	2	2	2	2	2	3	3	2	1	2	2	2	2
	total		10	4	10	8	8	5	16	10	11	7	11	12	18	13	15	8	7	7	8	6	4	8	5	7	10	4	8	7	4	6	3	6	4	3	5	3	4
ABC-I	ABCI1		1	1	1	1	1	1	1	1	1	1	1	1	1	1	1	1	1	1	1	1	1	1	1	1	1	1	1	1	1	1	1	1	1	1	1	1	1
	ABCI2		1	0	1	1	2	1	1	1	1	1	1	1	1	1	1	1	1	1	5	1	1	1	1	1	1	1	1	1	1	1	1	1	1	1	1	1	1
	ABCI3		1	1	0	0	0	0	0	0	0	0	0	0	0	0	0	0	1	1	1	1	0	1	1	1	1	1	1	1	1	1	1	1	1	1	1	1	1
Total (functional genes)			45	34	30	32	33	29	48	43	40	35	44	49	72	53	68	37	47	45	44	37	33	44	47	44	48	30	39	35	32	42	38	40	37	44	40	39	35
Putative pseudogenes (total)			1	15	0	0	3	1	4	2	2	4	3	4	3	10	2	2	6	2	23	53	14	25	35	1	15	14	17	5	21	5	4	14	2	5	4	1	3
Genome size (Mb)			40	91.08	12.07	124.95	126.04	63.23	31	37.24	37.8	177.56	38	42.66	46.43	82.38	55.86	20.5	38.62	37.5	60.71	52.2	40.7	175.76	63.45	38.23	59.33	46.64	58.3	53.01	53.03	71.01	56.14	37.01	47	42.97	62.39	38.09	24.98
ABC genes per Mb			1.15	0.37	2.49	0.26	0.26	0.46	1.68	1.21	1.05	0.2	1.16	1.14	1.55	0.64	1.22	1.9	1.22	1.25	0.72	0.71	0.81	0.25	0.74	1.15	0.81	0.64	0.67	0.66	0.6	0.59	0.68	1.08	0.79	1.02	0.64	1.02	1.4
