# Supplementary material for: Diversity and evolution of ABC proteins in mycorrhiza-forming fungi
Source: BMC Evol Biol. 2015 Dec 28;15:249. doi: 10.1186/s12862-015-0526-7 (PMC4692070; doi:10.1186/s12862-015-0526-7)
Supplement: Additional file 2: Table S2. — Loci and amino acid sequences of ABC proteins identified in this work. (XLS 1484 kb) [file 12862_2015_526_MOESM2_ESM.xls]

## Sheet: Sheet2
		Rhizophagus irregularis								Oidiodendron maius Zn								Meliniomyces bicolor E								Meliniomyces variabilis F								Cenococcum geophilum								Tuber melanosporum
		Position	Protein model	Subfamily	Group	Proposed name	Deduced amino acid sequence	Protein length	Remarks	Position	Protein model	Subfamily	Group	Proposed name	Deduced amino acid sequence	Protein length	Remarks	Position	Protein model	Subfamily	Group	Proposed name	Deduced amino acid sequence	Protein length	Remarks	Position	Protein model	Subfamily	Group	Proposed name	Deduced amino acid sequence	Protein length	Remarks	Position	Protein model	Subfamily	Group	Proposed name	Deduced amino acid sequence	Protein length	Remarks	Position	Protein model	Subfamily	Group	Proposed name	Deduced amino acid sequence	Protein length	Remarks
ABC-A										scaffold_12:508001-513347 (+)	202935	ABC-A	ABCA1	OidmaABCA1.1a	MALFRQTWTLTRKNILIALDRHSFSTVVRAFLLPVALTIFLSYARNLFVPPSMYGIGSPHPIRTLEAGIQAAESGKNLVAFVNNGLAGGDIDRVINAVASSASSANVARLTDESELLDVCKSSLRGATNCYGAVVFQSSPTEGSGGIWNYTLRADGAFGTKIFVDKDTNDVEVYLLPLQRAVDYAIASVNTTINQAALPSTVFEYPFTSQSQAERNTAIRVNYQGVIINIMAVAFLIALVGVTYHLAGSIASERELGMSQLIEAMMPNLRRWEPQLARILSYHLAFDMLYLPSWIVIGIILGVGVFAQTSKGIVIIYHVLVGLSLVSFTILGASLFKKAQLSGITLALVTLLLGVLAQVLGNFSSGAVILLSLLFVPCNYVFFLIFMARYEQQNRPADL…	1624		scaffold_125:423310-428896 (+)	568499	ABC-A	ABCA1	MelbiABCA1.1a	MKLLLRQIGVLVEKDLYLLFNPKSRISTLWRAIWIPIIFAMYMSFILKVYWPNEEYGIGAPTQVRSLTDAMQHATGGRDTFVMVNPVNQGGDIDRVIQLIAQPLKSSGKTIKITSDVLDMIQTCQSSLQGTTKCFGAVVFNSSPKEGPWGVWNYTIRSDASFGVNVNMKKTTNDVEIYQIPLQRTIDAAIATVNSTGDAVALASVDEYPFTSQTQQEWKDGITVSIQKAIYGYISIVWYIGFVGVMYQLVGLMAKEREFGMSDLVESMMPNVRRWEPQLARLIAHHIAFTFTYAPSWILMAVFFKIGLFPHGSIGILIIFFILAGLALTSCSIFGAAFFRKAQLSGISTVVLILILGIIAQIEAKKMSAAAIAITGLLFTPMTFVFCLSSIARFESHKV…	1639		scaffold_35:202097-207482 (-)	642146	ABC-A	ABCA1	MelvaABCA1.1a	MALFRQSWTLTRKNILIALNRHAFATIVRAFVLPVAFMIFLSYARNLFIPPSNYGISGSHPIRSLADGLEAASGGRNTVAFVNNGLAGGDIDRVINSVAQAAAPAGKNIVRLTTEAQLLETCKSSLRGATSCYGAIVFVSSPTEGVGGLWNYTLRADGAFGEKIDVTKDNNDAEIYLLPLQRAVDYAIAGVNTTIDQAALPATVLEYPYTSITQAQRNINIRVNYQGAIINILGVAFLIGMVGVTYHLTGFIASERELGMSQLIEAMMPNLKRWQPQVARILSYHLAFDIIYAPGWIIMGLVLGVGVFATTSKAVVIIYHLLAGLSLASFSILGASFFKKAQLSGITLALVTLLLGVLSQVIGIEGSGTVAVLSLLFVPCNYVFFIIFMARYERQKMAT…	1617		scaffold_21:172667-178653 (-)	636209	ABC-A	ABCA1	CengeABCA1.1	MGPPLFLRQIWTLAWKDLLLVLNGKRNASTIFRALTAPIVLSIYMSFIIRIYWPQEVYGVGTPNPIRGLSDAMNSAGGGRNTLALCNYGPSGGEIDKVINMVATSARGSGKAVEILTNPDQLLTLCRSSLSGTTKCYGAAEFYSSINEGGHWNYTLRSDGSFGYHVNTNKNNNDPEIYSLPLQHAIDSAIASVETGASTQDLPSNVEEYPFTSKTQKEWNDSIRTSIQHANIYYIAIVWYLGFVGLCYHIVGVIAREREHGMADLIESMMPNTARWQPQAARLLGHHIAFTIVYFPGWLAMAIITKVGLFPNLSAGIIIIFNILAGLALNSFSILGASFFKKAQLSGITIIVITLILGVVAQITAKSLSTGAVAILSLLFTPMTFVFFFIFMARFEHLQ…	1636		scaffold_116:105990-111531 (+)	757	ABC-A	ABCA1	TubmeABCA1.1	MGNLGRQTWALWKKNVRIVLLRHPLATIFRSVVLPIFFIGFISYARNLFVPPATYGVGTPAHVKDLQRELLAHSDKKLAFVHNNLGSEVRDLIDGIASPLIAAGIQVAILEKNEDLRIECKQTLRGSSPCFSAAVFDDSPASSDNGVWNYTLRGDSSLDGNKINVKDHDNDVQTFLMPLQYAIDRAIAGRARQGSGDVVVDEYMYTSLSQKEREDKIRRDYMTGITQYIGVAVFLGHVGIIYHQTGFQALERERGISALLESMGVSKSARILAYFLSFSWVYSGGWVVMGLTMARGVFATTNAGIILVWFILTGLSCASFSIFASSFFKRTQLSGISTTLISIVLGIGAQVCHGSSSGAIAILSLICPSSNFVLMAVILGRFEKKGQAASLTKSPPDQA…	1575
										scaffold_24:315800-320991 (+)	137383	ABC-A	ABCA1	OidmaABCA1.1b	MGLFFQIYTFIKKNLLVEFVRQPLQSTFLSLVLPVIFTLGLAYTQNIFGNPSYFGIGTPNQVLSLQDALSKAQGVNTVAFVDNGFGGGPISDVINILSSQVQTAGKNVVVVHNSESLGSVCPVTLREVTDCYGAIIFNSSPSEGSGGDWNYTIALSPGLGSKTDVRSAMNDVQVYNIPLQRAVDDAITRQTSSVSQDGRPIEQLLYTSQTEDDVLRSNRAHFQNTIRSALAPAFFVALLGIGYHLTGLMTLEREIGMSQLLEAMMPNRFRWQPTCARLVAYHLSFDLLYAPSWIIMGIVMKSVVFPHAEYQHLIGFYVLSGLSLGSWSMFGASLFRRQQMSAISVTIISLILAIVGIGVSSGSTETVGIISVFLPPACFINFMIGMTYFEEFGIPYNLN…	1594	proposed sequence differs from the one deposited in the database (exon/intron boundaries has been changed)	scaffold_16:1754722-1760093 (+)	659833	ABC-A	ABCA1	MelbiABCA1.1b	MAVNVRLFVRQTWALTKKTLIIAAVRNWFSTALRALVLPIAFLVLLLNIKNLILGNGGYGVGSPSPVQSLADALPGSKKLVFVQPPGLGPDVARVVDQITGTLNGKQLVYLTDPNLLLTTCKQSLHGDSDCFAAVVFNDSPMSIGGNSKRVWSYTLHADNAKNGFNFHVNQRSNDQDTVFLPLQVALENAMTNSTVIPNTYMFTTISHAQEEINIRNQYQRLVISTYSIAFFISMLSPIYHVVSMITTERESGMTQLIDAMGGSPPARIMSYVLAFDVLYLPCWIIFGILFWDELFRTSSVAISLFWQILVGWAITSAAIFSAMFFNKAQMSGIWSAIGFLVIALCGQLMDWGSPKTAAVAALSFLFPSMNYVFFTGYMCRYEEQGLPTDMLRAAKTTH…	1628		scaffold_5:230500-236030 (+)	630300	ABC-A	ABCA1	MelvaABCA1.1b	MMLLLRQIGVLVEKDLYLLFNPKSRITTLWRAVYIPVIFSMYMSFILKVYWPKEQYGIGVPTQVRSLADAMHYTTGGRNTFVIVNDVNQGGDIDRVIQLITQPLQSTGKTIKVTDNILDMIETCQSSLQGTTKCYGAVVFNSSPKEGPWGVWNYTIRSDASFGVNVDMSKTTNDVEIYQIPLQRAVDAAIATVNSTGDAVALASVDEYPFTSETQQEWKNGITVSIQKGIYGYISIVWYIGFVGVMYQLVGLMAKEREFGMSDLVESMMPNVRRWEPQLARLIAHHIAFTITYAPSWIIMAVFFKVGLFPHGSVGILIIFFILAGLALVSCSIFGAAFFRKAQLSGISTVVLILILGIIAQIEVKKMDAATVAILSLLFTPMTFVFCLSSTSRFEAKQV…	1629		scaffold_43:1057914-1059895	no model exists	ABC-A	ABCA1				putative pseudogene with some similarity to the model 636209
										scaffold_5:1640346-1645660 (+)	119032	ABC-A	ABCA1	OidmaABCA1.1c	MEHNCGTTIQQIWALARKTMLIVVVRHWFATLFRAVLLPIAFMVFLVNIKYLVYPNNGYGVGSPVPVVSLLDAIPSSRKLVFVQPPNTGTDVSRVVDEVTRSLLKHKNVIFLMNETDLLSTCLESLAGSSDCFAAVVFNDSPMTVGKNGIWDYTIRADSSTEGNGFQVTKHDNDEEMIFLPLQVAIDNSIINSTAMPQEYMYTTISQAQDNEDKRKKYQQLIIRIYGIVFFIAFSSQIYHVVGMMTTERASGMAQLIDAMGGTPGIRISSYLISFNIIYAPSWVTFGILLWNEVFSSSSVLISLFWQILTGMALTSAGVFAAAFFTGPQIASICCTVGFLVVALIGLIIDQGAPPTSVVTVLSLLFPSMNYMFMMGYMCRYEEQGLPTNLLRAPESTSE…	1557		scaffold_126:650379-655711 (-)	666870	ABC-A	ABCA1	MelbiABCA1.2	MSSVRPSPQWRRIYRQTITLTYKNLLNAFKAPIATACRALIFPIAVTLIFCFLRHIGVTQGYKPDVASWGIATSSIPIKDLGTAINALPHDIGKRLLFVRNGISNTTLGTIIEGILNEPTMKGVEGLSVDDPNDLFTLCRQTLAGSSNCYAAVLFSSFNETNIEYTIAMDESALAYTGYDEGMGDQSSNSQTNRLIFPLQYAIDSHIGNFSTMTPPSTQGFSGVFGPHSRVDEWYPSADVATHGPYWLNLVAMFVAPLFFLVLIGVVYHLNTFVATERQTIISELMAAQNVTATPQILSTLITFYLLYFPGLLICSVFFTQILFTHTSDILFLFVMLLAGASVITSSHFVASFFGKAQLAGLYSSTLTIALAFVTLDAALKNTNPPEAEIVALSLLFPP…	1645		scaffold_9:591631-597490 (+)	337778	ABC-A	ABCA1	MelvaABCA1.2	MSSASQRPHWRRIYRQTITLIYKNLLIAFKAPIATVCRALVFPIAVTLIFCFLKHVGVTQGYSVNTSTFGIANSSTPIRELGAAINSTPNRRLVFVRNGVSNATLDPIIGGILNEPGMKGVEGITVDDPDDLFDLCRQSLAGASDCFAAVLFSTFNETTVEYSIAMDESALAYSASNGGWGDHTPNSRMNRLIFPLQWALDSHIGNFSTAIPPSTLPWSGLFGPNANLLEFSSQSSLSGQPTNGPYWLSLVSWFVAPVFFLILIGVVYHLATFVATERQTTISELMAAQNVTATPRILSTLLTFYLIYFPGFLICSILFTQILFTRTSDILFLFITLLAGAAVVTSSHFVASFFGKAQLAGLYCSTLAIALAFVTLSAALRYTPPQTEIMALSLIFPPA…	1660	replaces the model 458946	scaffold_101:136553-138329	no model exists	ABC-A	ABCA1				putative pseudogene with some similarity to the model 636209
										scaffold_3:1622020-1627420 (+)	101847	ABC-A	ABCA1	OidmaABCA1.2	MANPPRWQRIYNQTLILMYKNFLLFYGALLSTTVRAVVFPIVFTVIMCVLKNINAAAPYDLSSDRGVIAPEPTPIQDLDVAIKSSSSNRLVFVRNGVSNDLVNPIINGIMQKPTLQEFDIQATDDANDLFDLCPQSLWGTSNCFAAVIFSAFNETNVEYSIALDGQLQSGSDYSSTDYQHSLLSTRILPLQWEIDSQIGNLPPSSKPSENPWAGYFYTDIVQPTNDGEPPHGPVWLALIGMFIAPFFILIHLGVAYHLGVFVARERETSISQLMNAQMVTDTPRIISNVLSFLALYFPGMLVSSILLTQLLFIKTSDILFLFLTLLAGVSIIISSHFLASFFGKSQLAGLYISTFVFALALVSLAATLLSSSPYSEIISGSISKPTTNIQVLVLSLLFP…	1639	replaces the model 142783
	full-length	scaffold_5807:3267-7950 (-)	69403	ABC-B (FL)	ABCB1	GloinABCB1.1a	MFFSILSGLVIPLLSNFLGRIFGVFTDKETGVITKRLFEQRINSLIFEFTLLGIGAFALTALMITCWMWTGERQAKRMKTTYFKSLLRMNISYFESDEITSGGLLTSVNKDTEEIHSVISEHLGYFIQAIVTITSCLILAFMKNAILTLVILASTPLILIVIVLTSRTASPLIVKERNIFIKAGNILENALAAIKTVRAFNGEEKEEKKHYECLQEANDVSSRLAWTYALRIGLTQFLTLSLFFQGFWFGSTLVADKKLAPGDILSVFYACLLGLSVLKGILPKLVAISRAKNAIQPIKELLERIARMELYALNGFKIPNIEGNINFNQVSFSYPSRPDTLVLRNVNLSIPAGKTTVLVGQSGSGKSTITQLIQRLYEPNDGLITLDGRELRILNVSWL…	1259	replaces the model 87531	scaffold_6:1854138-1858541 (-)	103479	ABC-B (FL)	ABCB1	OidmaABCB1.1	MARLRVGSHAGPENMRDWLPIETPNTAKSSSSWKSLFIFTTRAHWVFAVFSGSGTILSGLLKPVASVFFGRIFSLLAQFGGGTLGAKAALHDISIWCVALTVLGVSAWIAEFIFQSAWIIFGESQARSARSKMFRALLDRDQRWYDLREDGIGSLLIRIQTQIRELQLALSQPLGLLFFETVAVLTSLGIAFYSTWKLTLALLATLPFVCGILYLVSRGLAPAIEAQKRELSKASKFANTAVTAIDTVKAFNGQNQELWQYNCAVKEVTKYYLLQARINALQFGIIKFLMVGLFVQGFWLGIYLVNNGLDPGHVLTAFYACLSALQAAEVVLPQWLVLAKGISAGETLKSVMREIQDDRGRSAEKILTQPESCAGDLEINNVCFAYPSNAQQYVLSNVS…	1382		scaffold_182:2187741-2191878 (+)	636615	ABC-B (FL)	ABCB1	MelbiABCB1.1	MAAIFFGKVFSILTKFGAGTATAEDTLHGVAKWCTALVGLGGSAWIVEGASLSSWMAFGEAQARSVRHKMFEGMLDKEMEWYDLRPDGIGSLLIRIQTQIQELQLAVSQPLGFLIFDIFGSIASLGLAFYFSWKLTLIITSAIPLAAIVLYLISVPLSPAVEAQKQGLSQALKHVNTSIEAIDTVKVYTGQQQEVWQYLSAMKKVASSYMIQARCNALQFGITKLITVGIFVQGFWFGLYLVDHGMDPGHVLTTFYACLASMQSVETILPQWLVLAKGISAGQILKAVMAQMEHGRKVKHMVRRTNPMPFSAGDIEVNEVSFAYPSNPKQNVLNKATYFFPSGEMTFIVSKSGSGKSTLANLLMKYYKPTSGNILIDGHSIQTLDAEWLRQNVTLVQQQ…	1287		scaffold_14:746426-750526 (+)	433544	ABC-B (FL)	ABCB2	MelvaABCB2.1a	MAGEFSEKADGQPHASPRTSSHGDSTDGHESTIKPKAEPGAIQVSSDDPATLAKLDSNVKVEVKDEDLYAHLPAAEAQILKKQVDIPEVKSGWKTLYRYSTTWDIVIMVISAICSIAAGAALPLMTVIFGNLAGDFNGYFDGIITHAAFEHTITHMVLYFVYIGIAEFITIYISTVGFIYTGEHISGKIRTHYLEACMRQNIGFFDKLGSGEITTRITADTNLVQDGISEKVGLTLNAMATFVTAFVIGFIKSWKLTLILSSTVFAITTVMGSGSTFIIRFSKQSLESYALGGTIAEEVISSIRNATAFGTQDKLARQYDEHLAKAEKYGYKLKFVLACMVGGMFLIIYLNYGLAFWMGSRFLVKHEITLSEILTILMSVMIGAFSLGNVAPNIQAFTT…	1350		scaffold_1:4660637-4665696 (-)	683445	ABC-B (FL)	ABCB1	CengeABCB1.1	MLRHLPDDDEDKPAVDSVLRLGKELGQDERNYIRQAGLKALFTFTSKKHLGVLSVTLFGLIFNQFANCGSGRISGPALLANVSRYCVYMTVLGAGSWFSNALCFMFWLVFGELQARSARDKIFNNLLSKDIIWYDIRRNGVGAFLPRIQMQIRELQLAMSHPVGEVFQCLVTGLGSLILALYFSWNLTLVIICTMPIVYLFMAFLSTRMEPNVHKQGEKLQEALKYVTNAFQSIEMVKSFNGQDSGLWRYCRAIKGAAKYYIRRANLQSLQMGFMQLATLGVFVQGFWYGGSLVDSGKKNPGQVMTTFWAALMAVQSITGFLPQIIVLEKGRIAGAKLSVVMTEMQEEGNCLGLISGHRPRHCPGDIEMKNVSFAYPTRPSQLALCDATIFFPTGETTF…	1254		scaffold_162:192657-196857 (-)	1908	ABC-B (FL)	ABCB1	TubmeABCB1.1	MEAKKLTEGVSADGHGLAKQNSLSSLFAFVRKRNFVALLPALLFSIGSGLAIPTMSLLMGRIFSSFAGYSSNNIGSEELLASVSRYTSYLSLLGATRWLVSGSFFASWLVFGELQARVAHEELFRGIVGKDMEWFDTRKGIAELVSGCQTQINELKSAVSEPLGFTVQASVTASVSLGIALYHSWSLTLVILSGAPIALLLLSLLSIRMEPFIEAQNVHMSSSANTVSRSYTAIETVKAFNAQGLELRNFSAALGKAARAYRSQANLFALQVGCIRFITFAMFVQGFWYGGVLVRRGRADAGDVMTTFWSCLMATQSFEIILPQMMLLQKGMAAGGSLKGSLKQVERGRMPLKTGDIVPDILNGEIKFTNVSFTYPSRPSQLALNMVDFSIPAHRTTFI…	1304	proposed protein sequence differs from the one present in the database
		scaffold_560:5816-9570 (-)	334262	ABC-B (FL)	ABCB1	GloinABCB1.1b	MWTGERQSKKMKQIYFKSLLRMEIAYFERDDVTSGGLLTSVNKDTEDVQAVISEHMGYLIQDVVTVVSTFVLAFISHAILTLVILASMPLLLLSLAYTSRRASPLIVQERDIFVQAGNVLENALSAIKTIRAFNGEEKEEKKHQNYLQAANSVSSSLAWTYGLRSGLTQFLILSLFVQGFWFGATLVANKRLAPGEVLSVFYSAMLGLGVLKNILPRIVSIERGKNAVNSINILLEKVALMELEALRGFKLSKIEGNIEFNQVSFSYPSRPDTWVLRNIDLYIPAYQTTVFVGESGSGKSTITQLIQRLYEPEEGLIMLDGRELRILNISWLRQQIGVVSQEPVLFDDTIFANVAYGRADYWNTTMKEVEDACKLACIHDFIMELPQGYDTGLGDMGKK…	1207		scaffold_2:961647-966389 (-)	141532	ABC-B (FL)	ABCB2	OidmaABCB2.1a	MAGDDEKPPIDASNASSHGESTEESASTIKPKIEDQIGRHLPNEKPENVEKLDSHIVKVADKVEDPFAHLPEDEKGILKAQVDTLAVSTSVKTLYRYGTTNDYLIMAISAICAIGAGAALPLMTVIFGNLTGTFNGYFHQDITRDEFNHTITHMVLYFVYLGIAEFVTVYIYTVGFIYTGEHISGKIRAHYLEACMRQNIGFFDNLGSGEITTRITADTNLVQDGISEKVGLTLTAVSTFITAFIIGFIKSWKLTLILSSTVLAITVVMGGGSRFIVKYSKQSIESYALGGSVAEEVISSIRNATAFGTQDKLARQYDRHLAEAEKYGYKVKFALAIMVGCMFMIINLNYGLAFWMGSRFLVDNDIQLASILTILLSVMIGAFSLGNVAPNVQAFTNAI…	1350		scaffold_13:711689-716517 (+)	606886	ABC-B (FL)	ABCB2	MelbiABCB2.1a	MAGEPSEKGEGQSHRTSSHGDSTDEHESTRKQKTEPDAIQVPSDDPAALAKLDSNIKVEVKDEDLYAHLPPAEAQILRRQVDIPDVKSGWKTLYRYSTAWDILIIVVSAICAIAAGAALPLMTVIFGNLAGDFNGYFQGLTSRSGFEHTITHMVLYFVYIGIAEFVTVYISTVGFIYTGEHISGKIRSHYLEACMRQNIGFFDKLGSGEITTRITADTNLVQDGISEKVGLTLTAVATFVTAFIIGFIKSWKLTLILTSTVFAITAIMGSGSTFIIKFSKQSLESYALGGTIAEEVISSIRNATAFGTQDKLARQYDEHLAKAEKYGYKVKFVLACMVGGMFLILYLNYGLAFWIGSRFLVKNEITLSQILTILMSVMIGAFSLGNVAPNIQAFTTAMS…	1347		scaffold_18:715701-720096 (+)	517438	ABC-B (FL)	ABCB2	MelvaABCB2.1b	MATTQPASSVASHEDLKVGNEDHANDLTEEEQGILAKQLDLPLVQASYWMLYRYATKTDLLIIAISTFFAIVSGVVFPLMTVVFGSLTSTFHSFFSNNPDVSSFRHEISHLSLYFVYLGIGAFVSNYISTVGFIYTGEHITQKLRQKYLAAILSQNVAFFDKLGAGEVTTRITGDMATIQDGISHKVGLTIAGVAMFVAALVVGFVKNWKLTLIMLSVVVAMVLAMSSISKLLVAFKQKAGEFSGTGATVAEEVFSSIRNATALGTQERLAKEYDGYLSKAETWGFKVRAVTGLILATMIAIICFAYGLAFWEGSRLLVKGEMNVGQIITVLLATMMGANMLGQVAPHIQAFAVASATAGPIFSVIERPSTEANTDHQTLDEVHGEIELKAVKHVYPSR…	1288		scaffold_8:1450636-1455373 (-)	703582	ABC-B (FL)	ABCB2	CengeABCB2.1a	MTVTVEYGRNRTSTYPANRATAYSTYFSSFELSDLYETVAEEEKASAGQEPLRPADLELTPLPTEPVQKKKGVDPIDLLPENEREVLLRQLQHSTPKVTYLNLYRYASKSELIIVFISLFAAAIAGILVPMMTVVFGQLTSSFQAIFRHEMEYDAFISQLKKLTLDFVYLGIGEYISTYICTAGNLYTGERIAGRIREKYLEGILRQNIGYFDKLGAGEITTRITTDSNTVQEGISEKVGLTVSSIATFVTAFVVGFIKSWRLTCILSATIVTIVLIMTTGSTFIMKFTRSSFIAYARGGVVAQEALTSVRTAKAFGTEERLARKYDTVLNMXEGWGRKSKFVMATMLAFMMTVVYLNYGLAFWMGSKFLVKGEINVGQIVTTMMSIMIGSFALGHVGP…	1350		scaffold_27:334781-340086 (+)	3734/3735	ABC-B (FL)	ABCB2	TubmeABCB2.1	MQGDLDRLDSHIVHVSEDGGEDDPLGHLPPEEAEIIRKQLDIPNIDPNYFTLFRFASRNDIIIIVISIIAAVIGGAAMPLMTIIFGQLGGTFQNFILGYITAAKMQSELNRFTLYFVYLGIGEFVTIYIATVGFIYTGEHISQKIREQYLKAILRQNIAFFDKLGAGEITTRITSDTNLIQDGISEKIGLTLTALSTFFTAFIIGFIKSWKLTFILLSTVVAITLIMGGGSTFIIKYNKQSIDSYAEGGTVVEEVVSSIRNTTAFNTQDKLAKQYDDHLQVAERWGLRQKSALAVMLGFMMCIVYLNYGLAFWQGSRFLVSGDTNLSAILTVLLAVIIGGNVAAAAKIFGTIDRVSPLDPDADGGEKLKHVEGTIELRNVKHIYPSRPEVPVIHDMSLI…	1286	proposed model combines the models 3734 and 3735 into a single gene
		scaffold_3673:4235-8676 (+)	67228	ABC-B (FL)	ABCB2	GloinABCB2.1a	MTIIFSDFIQVFIAFNTALLSGIELDSKRTELDDGIKKNSIYFIILGCGVFVCAYGQMFFWMTAGENQAKRIRQLYYSSILRQDIAFFDTVPTGDVTTRISGDVNIYQEGISEKVGLITQQFAVFISGFAIAYSKGWKLSLVLTAIIPLLAIAGGVMAKAISDDASKGQDSYAAAGAVAEQVLSGIRTVISFGGEKRELARYKNKLDDAYKTGVKKAFISGTGLGAMMGIMFGSYGLAFWFGSILVVRGEQTGGEVLNVFFAIIMGAFSIGNAAPHFSSVANALGAAKNLFSVIERVPIIDSSLNTGKKINKSEFKGHIEFKNINFHYPSRPDVQVLKDFSLTIEPGQTVALVGSSGSGKSTIVGLLERFYNPISGSITLDGEDIKNLNVKSLRTQIGL…	1220		scaffold_5:1099030-1103110 (+)	118926	ABC-B (FL)	ABCB2	OidmaABCB2.1b	MNDSSPRKEDGEAHPHFSPQESDSSCRQPRATGYVEDQSSRAENNSTSVIDFHNKTSLESLPACERNILDQELSLPSVNVAYSMLFRYATKTDLVIFAIGIACAATSGAIMPLMTVVFGQFAGTFQEFFTASLDNDYFRHKVNQLALYFVYLAIGQFAAVYISVVAFMYAGEHATQKLREEYLAAVLRQNIAFFDMLGAGEITSTITANMDIVQVGISEKVALCITALSTFVAALIVGFVKNWRLSLVLLSVVAAVILIMGSCSVFIVKYSKLSLDAYSIGGAIVEEAISSIRTTTAFNSQEKLSNKYKNSLVKSMHWGFRMKVSIGCMVSSMMCVTYLDYGLSFWEGSRLLVDGHSNLSNTLTVLLSMLLAAVSVAHAAPHVRAFGEGVAAAANIFKL…	1312		scaffold_60:37847-41998 (-)	663140	ABC-B (FL)	ABCB2	MelbiABCB2.1b	MANAASRIQRFIRGKHEKAPRAEDQQFELHHEPSQIATFDTPQSSQNGTTQITYATLYRYATPWDLCCLALAATTAVAAGAALPLMSVIIGNLSGSFADYFNDHKASDISAVLQRHVVYFVYLAAGEFVLIYLSTVLFVYTGEKISSKIRTSYLQAILAKDIAFFDHTGAGEVTTCLTADTNSIQEAISEKVALILNGIASFIAAFVIGFVRFWRLTAICMSTVFAIILAMGVSSYYITLWNRLSLDHFAAGSNVAEETISSIRLVKALKTEKAFASAYDEHLQAALRESIRSRVTLACMIGSVSCIVFLNYGLAFWMGGRFIGSGETDKAAVLTIIMAIMMGIFAVGNLAPNIQYLSAGVAAGSRIFGVIDRSSSAPIKPGAELEFVRGDLELRNVGH…	1309		scaffold_38:274881-278994 (+)	445333	ABC-B (FL)	ABCB2	MelvaABCB2.1c	MALSELERGILEEQINITEVKTSYVTLYRHATGVDGAIMAVSALCAIAGGAALPLMIVVFGSLVQSFQHLFQGNLSHHEFKKELSHFVLYFLYLGIAQFVTIYVATVGFIYTGEHISRKIREQYLASILRQNIALFDKLGAGEFVTRITADTNLVQDGMSEKVPLALTAISTFVSAFVIAFSKYWKLAFILTSTIFATAFILATGLRIIVKYKQKTLDAYSLGGTLAEEVLNSMRNTIAFGTQDKLAKHYDAYSTEAKKWGFRMKTILGVMIACWFCIIYLNYGLAFWQGSRYLVAGRMTLSEVVVTMMTIMLGAFSLVGVAPSIQAFTSASSASAKIFSTIDRISPLDPSSPSGKCLDEIDGKLEFKNITHVYPSRPEVVVMENFNLVIPAGERTAIV…	1251		scaffold_27:1051640-1055933 (-)	144717	ABC-B (FL)	ABCB2	CengeABCB2.1b	MEKSKETTTAPKVENVSLSDAEKETLDRQRNGNAAHNIKADSALPSVLEYASATERVVLVVGCLCCVVGGALNPLLTVIYGQLVGTFQSFTNGELDGSQLSTEVARFSLYFVYLAIGMFIFIYAATVIFFLCGENITRRLRLSYLRAVLRQNMAFFDVLGSGTVTTSLTSDVNLVHDALSAKVSMTLTAAATCVTALIIIFVMYWKLALVLAASTVITMTLANSLGTHFAVRYNRHALNAAAQSNAIAEEALQSHKHVAAFGIQQELEYKYAKHLRQAQGFSLRARMAVAMTIAVFMGVMYLNSGLSFWQGSRFLVAGEISASSVVTCSMAVLISALTIGKVAPNAQAFVSGISGAGRLLECIRRRSPLDPMDASGEKPQQVEGRIELTRVRLVYPSRP…	1341		scaffold_131:94637-98675 (-)	1183/1184	ABC-B (FL)	ABCB2	TubmeABCB2.2	MASFPGANQPLSRRRSHHSIDIASLNPSAPTSPNTTPDPAPPAIPVLEQLLGFKSRTSYFSLYRPLNTWHQRTVLALAIILSLAAGAPLPIIGVIFGKIINHFPPDEDELQTRICQLLGVSVAYFFTTWGWATCWGIVGERVSRGLREDLLKKAVGMEISYFEIECPDIANRLTADTQTIHLGTSEKAGLFLQSVSYFIAAFTAGFFLNARLTGILFAAVVPAMLIVITFGSKVVAKYAREATEYSEKATSVAEGAIIAVQVVQAFDALDKLADEHLKFMRPAIMKGASKAFAGALMLGLVYFVAYSANALAFWQGSQQIAEGSFKEDEGAGTVYTVVFLILDASFVIGSFGPFLQTFALAAAAGEKIISMLDRPDPAINVYSAQGLPMPEPMERNDIV…	1292	proposed model combines the models 1184 and 1183 into a single gene
		scaffold_3735:6229-10770 (-)	5604	ABC-B (FL)	ABCB2	GloinABCB2.1b	MSSKEQENDTEKIINTTPTTLYEEEIDFSIVDALPPQHTSKPEQDNDEVEDQYDKVDEKSSSKIKKSKKKKDKKSSTESNTIPMSQLFRFATPLDKFYMIVGAIAAIANGVSVPFMTIIFSGFIDIFGRFSLAISTHNSTGDEEKFDEAKRALDTNIRTYVIYFVILGAAMFLASYIQMTLWTIAGENQAKRVRKLYYSSILKQEIAYFDNMSTGDITTRISSDTNLYQEGISDKIGLIIQNFATLLGGFIIAFIKAWKLSLVLCSIFPLLMIAGAFMSKAVGGGSAEGQDAYAAAGGIVEQVLSNIRTVLAFGGQSRELARYATQLELAYKAGRKKAIVSGAGIGFMMMVLFFSYALAFWYGSRLILNNEISGGDILNALFAVIIGAFSIGNASPYFA…	1343		scaffold_11:577805-581970 (+)	128769	ABC-B (FL)	ABCB2	OidmaABCB2.1c	MSDSDSQQPPRPGPRLEDREKETLERQIHTPEPQMSRLRLLYTCATTIDLISLAISSIAAVIGGAFQPISFLLLGGLAQSFKDFFMGASLGPELSSLVSRFALFYVYIAIGQFVAVYISTAGFMITGEKITQRLREKYLAAILRQNIAFFDVLGAGEITTRITADTNLIQDALTGKLSLTLYSCANFGTAFIVSFVRSWRMALILLSSIVAIVGSMSICSSFMVKYTQRSLAAYADGSTVAEEAISSIRHVTAFGIQDKLADRYQKHLTKAEGSGLRSRIALAAMMAIMNCVIFWTYGLTFWQGSRFLVIGDIDLGALITILLATLAGAFTFGNIAPNFQAFAAGVAATGKILATVARKSPLDPSFSGGEKLPVVAGTIKLKNVRHVYPSRPDVLTLGG…	1277	replaces the model 43384	scaffold_60:699452-703598 (+)	560982	ABC-B (FL)	ABCB2	MelbiABCB2.1c	MSPSSPSSSPTTTSGILSSREAASLQDHNVICDIPDEDERVIFERKTAVRSSKTNWLKLYRYATVWDMVFVCVASFCAIAGGSMIPLTTVIFGELAGNLQLVASDAIGRPKFFQLLNSTVLYSIYLSIGIFILIYAATVGFIYTGDHIASKIRQEYLRAILRQNIGYFDRVGAGELTASITSDINIIQDGVSQKVALTMTSVATFVIAFIIGFTRSWKLTLICSCTVWSIVAVMGYGSRLSIGYKKKSLDASAEGGSFAEEVLSSVRNATAFGTQDKLARQHCSYLAIAEHWGFRFRATLGTMIGILYSFLYLNYGLAFWAGSKFVVNGSATLSDIITIIFAIIMGSASLSQIGPNFQALAAGIAASSKVYATIDRISPLNPTTEVGTRLANVEGKVEF…	1324		scaffold_15:633321-637306 (+)	546445	ABC-B (FL)	ABCB2	MelvaABCB2.2	MLNYVRKKGTSKNRGGSYLALFRPLQDMQSRLILFCGILLAVAAGAPLPIIGVIFARIIDAFPPTEDEIHQRISQLLGVATAYFAITWGWASCWGIVGARISRGLRIQMVDRALGMDQTYYETECPDITSRLTVDAQIVQSGTAEKVGIFTQSISYFIVAFIVGFVLNARLTGILFAAVIPSMALVILTGTTVLNRYSKESAECTKSAASVAEGAIKAVQVVQAFDAFEYLTNDHQTHLAQAMEFGILKAVAGAVLLGSVFFIAYAANALAFWQGSQLVKSDRSSGGAGTIYAIVFLILDASFVIGQAGPFIQSFSQAASAGRRILDLIDYPEIPIDIYSKIGLPASQETFGEGKEIVFTGVSFSYPARPMEKVLNSVSFRIRTGTTVGIVGASGSGKS…	1247		scaffold_92:51579-56589 (-)	709527	ABC-B (FL)	ABCB2	CengeABCB2.1c	MAPRPQPRTMANEKEESEKTRDSAQLLNEDEKAIIEDQLHIPEVKVGYLSLYRYANKKEIAIMLVSLMAAIVAGAVLPLMTLVFGSFAGSFTNFYSSSTAEAAFKHQTHKFTLYFIYLGITSFVTVYISMVGFSYTGERLTQKIRELYLRAVFRQNVAFFDFLGSGEITTRITADMNLVQDGVSQKVALVISGFAMFVSALVVGFVRSWKLTLVMLSATLAFLLAMCTVGKAMKNNQTRSVNAFATAGTLSEEVISSARNVNAFGSQERLGKKYNVYLNEAARYDFKGKFYLGLLLAVMMCILNLQFGLAFWQGSRFYHDGDLTISQILTVIMATMIAGASIGHNLPHLGSFGLAAAAATKIFSTIERTPPIDPESDKGGKPDSVTGTIEFKNIKHVYP…	1285		scaffold_147:186300-190578 (+)	1508	ABC-B (FL)	ABCB2	TubmeABCB2.3a	MTIIFGELTTTFTGYFAPESTVTKAEFTDSINTWWFACFRLSGTRISAAIRLAYLTSIFRQDLTYFDALAAKVPEIDATRKMMSGAKAEPTAAKAGTAGAVAVSITTHSNTVQMGISEKASTFIQGVAMVLSGFVIAFVKNWKLTLVTATILPTSILIYGISIPIDIKLEKAVMAAHEKAAELAEEVLTSVRTAKSFNAEKRLGAKYKELLEQGKRAGLRKSPVSGVQYFGLFFVIYAGYAISFWYGVRLFQQGEIEDSGTIITVYFAVVFAVMAFGVIAPPIQLMSKAASASASMFEVIDRTPSIDSLSTEGLQPEKFPSGDLEFRNVKFAYPGGGEREKVIVLGGDPDDTESGEGMSLSFPEGKTTALVGRSGSGKSTIVGLIERWYDPNVGSVNIA…	1217	proposed protein sequence differs from the one present in the database
		scaffold_3980:1979-6415 (+)	5988	ABC-B (FL)	ABCB2	GloinABCB2.1c	MAEGNSDTESATKNDNKSVSFIQLFRYASTTDKIMMFFGSIGALVSGVGAPLMAILMSAAIQAFLDFSIAVSRGEDVDVAADALKNSIKTPVILLVAVAAAIFILSSMQMGFWMIAGENQAKRVRQIYYEAILRQNIAYFDKISTGDIANRITSDSDLYQEGISEKVGLIIQYIATFIAGFVIAFTKEWLLALVLCCAFPLLAGSSSIMAKLLASSAKKGQDVYAEAGAVAEQVFSGIKTVTAFGGQQREINRYAEKLEKAFAIGKKKALINGLAIGSIIFIIYCTYSLAFWYGSILIVQGKTTGGDVLNVFFAILIGAFSVGNAAPNFSSISNARGAASNLFSVIDRIPPINSSSPDGKKLDESTTKGRLEFKNIKFNYPARPDIQILKNFNLTIEPG…	1258		scaffold_24:259865-263948 (+)	46118	ABC-B (FL)	ABCB2	OidmaABCB2.1d	MTTPPTKQNPFTQMDSKVVNIAGKEQSIYSHLPATEIDIIKNQVNIPVVKSGWRTLYRYATTVDFIIIATSTICSIAAGAALPLMTVIFGNLAGAFSGYFQGTITQTSFDDTIIHMILYFVYVGIAEFCTVYISTVGFIYTGEHISGKMRSKYLEACLRQNIGLFDTLGSGEIATRITADMNLVQDGISEKVGLTLNAVASFVTAFIIGFIKSWRLTLILSATVFTITTIMGVGSTFILKYNKLSLESHALGGTVAEEVISSIRNTAAFGNQDRFAKRYDEHLAAAEKFGYKVKFVLAFMGGGIFMVLYLNYGLAFWMGSRYLLQGSISLGSILTILMSIMIGAFSMGNVAPNIQAFTSAIAATAKIFNIIDRSSPLDPMSDAGGILDHIEGTVELRNI…	1307		scaffold_92:240006-244120 (-)	531857	ABC-B (FL)	ABCB2	MelbiABCB2.1d	MAANLPTSSKASHEELRNEKEGQSHDLTKAEQEILAKQLNLPRVKASYFMLYRYATNIDLFIIIISTFFAIVAGVIFPLMTVVFGSLTSSFQSFFSSHSNPASFRHEISHLSLFFVYLGITAFCANYIATVGFIYTGEHISQKLRQKYLAAILNQNVAFFDKLGAGEITSRITGDMATIQDGISHKLGLTVTGISMFFGALIVGFIKNWKLTFIMCTAILTMVVSMSGFSKLMVRFKQKSGESSGTSATIAEEVFSSIRNATALGTQERLAEEYDGYLSQAEIWGFRMRVVTGMMLGTMLGIIFCGYGLSFWEGSRLLVKGEMSVGQIITVLLATMMGSTALGQIAPHFQAFAAASATAGPIFSVIDRPPTDEHTDGKVLDQVRGEIELKGIKHVYPSR…	1289		scaffold_10:1631300-1637238 (-)	512932	ABC-B (FL)	ABCB2	MelvaABCB2.3a	MEKAPVETNATNIAKDDVSNIPSPQDDDVKPDYSSKATTKTEFIHYLRIFTYSTWSDRLLLSIACFAEIGTGITLPLMNIIFGHLVGNFSTYTDPNSPAGRAQFLRNLNHQTLIIVYLFIARCALSYLAMLFFRIVALRISAKLRLEYLKALFSLSISTLDTLPSGQASNTLTNTANVLQVGISEKLGIFLQFTALMIAAIIIAFNYSWSLTLATSSLLLFIGLVYGVTIPIVVKRTKEVEHADAKASSIAGEVLGSIRMIVACGAEGRIAKKYAGWIQESLRRGLRLSPMIGLQFAPLFFALYSTMALCFWFGFKLYLEHHIHSITTIVVVLMSVMMFTFSLTQTAAPIIAATRAASAAADFFAVIDAPKPIMTGLKDPQASAMEDVFFSSVNFAYPS…	1302	replaces the models 428914 and 428418	scaffold_5:451534-457549 (+)	602996	ABC-B (FL)	ABCB2	CengeABCB2.3	MASFRKGKKPTPSAPLESRDASKMDAKTAKVTKKEKGGDTDVKKRDDGKDNKEKASLKNFFRVLSYATPLDWVLMGACLITSIGAGIAMPLMNIVFGNLVGHLTGYFIPNTTVTKAEFQAEVNRNALYIVYLFIGKFVLSYISMLTVRISGLRISATLRLAYLRALFVQPVGTIDTISPGKVSTRITTSSNTIQLAISQQLAMLVQAFAFTGGLYVVAFIYNWLLTFVASASLPFILIAYGVIVPVYIKIHKETEHAQEQASALAFEIFSSIRVVVAFGAEERLSEQHNGWLMRAKRTELKNGPLMGLMMSPSFFAMYGTFGLTFWFGIRQYTRGHIHSINTIVIVLFSVMMAVMSIGRLTSPIIAISKASSAATELFTTIDAEVPDTTGFKDPDISAT…	1334	replaces the models 251912 and 653244	scaffold_34:506953-511500 (-)	4360	ABC-B (FL)	ABCB2	TubmeABCB2.3b	MVIEACRQANAVGFINKFPKKYDTEVGTHGVKLSGGQKQRIAIARSIIADPKILILDEATSANALEKISKGRTTILIAHRLSTIGNADNIIVLDSGNVVEFGTRQELLSHPEGTYKKLIEAQSLLLDKDSNLSNDAIVAGKKIYFILRTLINLIIGTCVPVGSIFFALIMSTFTYIGDLNAFVQQGYYWSTAYMILAVIVGVCRWLMTWMFHIISAKAGNRYRQEYFNNIVRQRISFFDKKGNTPGSLTSQTSHDPVVIQDLLGVTIGLSIMSVITLLGSCILSLIFGWKLAIVCICSVVPLLIISGYLRVKIEMGFVKDNMMIFGDSAAFATEAVGAYRTVSSLVMEEDIRCRYADLLSSHVKQILKRTLYSSLLFSTSESLTILATALCFWYGGILM…	710	partial model due to the presence of a sequence gap
		scaffold_6415:1364-6190 (+)	9544	ABC-B (FL)	ABCB2	GloinABCB2.1d	MTTEKETGSSVDITVVQINNDTNDASTEGKNYKISYWKLYNHATKQDWILMIFGLICAVIAGIIVPLITVVFGQLIDYFYKFQTKQISKDEFLNKANYFTTFFVYFAIVTFITSYFYMACWIATGERITRRIREQYLRAVLRQDIAYFDKLGAGEVTTRITNDTNLIQDGISEKVSMAFTFLVQFLASFTIAFIINWKMTLVIFVEFPLIMLNGGIFNRLIVNYKLKVLDYYSKSSTIAEESISTIRTTVAFSQQKNVSKLYDSKLEDAKSSGVKSNTFNSLSMGTNDFILNSMYALAFWFGATQIINGETTTGKVVSVFFAVLIGSFSIAQIMPDVMAINSAKGAGAKIYETIERIPPINIESEEGDKLDNVKGRIQLKNLSFFYPSRPETKTLKNIS…	1274		scaffold_8:648590-652901 (+)	164694	ABC-B (FL)	ABCB2	OidmaABCB2.2	MTLSEVALDGRSRSLQSLLKNGIVRRIGTSYIALFRPLQDTKSQAILFCAVVLALAAGAPLPIIGVIFARIIDSFPPSEEEIHTRISQLLAVAIAYFVVTWGWAFCWGIVGARVSRGLRTQMVDRALGLDQAYYETICPDITSRLTIDAQTVQSGTAEKVGLFLQSISYFVATFIVGFILNARLTGILMAAVIPSMIIVVLTGTTFLNRYSKRASECTTRAATIANGAIKAVQVVQAFDAFGPLEAEHKSSLVEAMSFGVRKSIVGAILLSSVFFIAFSANALAFYEGARIIGEESTSGRAGTVYAVVFLILDAAFVIGQAGPFIQSFTHAADAGRRILSLIDYPDISIDVFSDNGIKTGADVFRPGQEIVFRDVSFAYPARPTETVLDSLNFRIRAGS…	1254		scaffold_182:6093321-6097171 (+)	709246	ABC-B (FL)	ABCB2	MelbiABCB2.1e	MLVTQMPENAGKRFLYSPSKLELVVLVSTLISAITAGAISVIMPVSLDLAQAPKTFLTETNDSHSFLSKVNQLSTYFVYLGVAAFFANFITTAGFIYLGHKITRRLREYYLAALLYQNAAFFDGFGPGECAARLTSQTDTTLIGILRFVASFSVGFYFCWRLTLVLTWSIFVAFFVMKVVARVTTQNDKSRLDAETSAAAVLEESFASVRDVTALGAQNYHVNRYAERLKNAERFQFRGITVLSLTLAFTVGISYLIIMTTLWAGSNLIVNLQASFEDIITIQLIIQAAIFVIIGIISTADVFVKAKTTISAISSMRASNVSPRTGAGPQHIIGSIAFENVGYMYPSRSTSVIFDNMNLNFPAGKMSALVGRSGSGKTTVLDLIERFYDPTSGSILLDG…	1240		scaffold_12:2015668-2020061 (+)	492455	ABC-B (FL)	ABCB2	MelvaABCB2.3b	MPGPGTERVSERVANVEDGDSEQSGAKTTNFFRILSFGTQLDFFLMGVCCLTAVGAGAAMPLMFLIFGRLVNNFVDYFTPGTTVTQADFQRAVDHNTLYLVYIFIGKWVLGYTSLLCIRISGMRISSAIRLAYIRALFAQPISTIDKVSPGKVSSRITTSANTIQLGISQQFSLCIQAITFTIGAYVVAFLHNVLVTLVASVCIPFVLIVLGITVPFFIKIHKKTADILEEGSSLSFEIFSSIRIVVAFGAEERFYARYVSIIDRAAQNERKCAPIMGMMMWPVYFSTYATMALVFWFGIRQYIHHDLSSVGSILVVLFSVIMAVSQISRIWSPIMAMAKAATVSTELFKTIDAEVLDTSGLKSPDVQASSDIVFRNVYFAYPSRSNVQVLQNLTTTFQ…	1284		scaffold_59:445925-446707 (-)	690185	ABC-B (FL)	ABCB2		MTLHHRKPHPDPWSNIGKAGGIESSLIEFHHVSFSYPSAPLISIVQYLNLTIQPSQHVALVGPSGSGKSSVLTLLEQFFHPNSGQILIDGIDQKGFRLADYRQSVGYVFPKARPLPRHDRFEHSAWTRGARNSKERIDRRNRSLLEAINTPIGSRGCSLSGGQRQRTTIARALARKPRLLLLDEATSALDAKTEAQALAGIKGLMRGKIMVSVAHRLGAVRAADAIFVLDKGMVMASGTHDVLLREGGLYARLFGQETVE	260	putative pseudogene; probably can be combined with the model 735891 into a single model
		scaffold_13911:742-5259 (+)	75635	ABC-B (FL)	ABCB2	GloinABCB2.1e	MTKKVGSSGEDTAVVQINNYTNDANMEKELDTVHEKVINEQTHIENNKISYWKLYSHATKQDWILMIFGLICATISGIIVPFMTVLFGQLIDSFSQFQTRKIDKIEFLDKANYFTLLFVYFAIVAFFTNYFYMACWVATGERITRRIREQYFRAILRQDIAYFDKLGAGEVTMRITNDTHLIQDGISEKVSMGFSFMVQFFAAFTIAFIINWKMTLVIFVIFPMVMLNGGIFNRLIVNYKRKVLDYYSKSSVIAEESISTIRTTIAFSQQKNVSKLYDSKLEDAKLSGVKSSILNSFGIGTNEFILNSAYGLAFWFGSTQIINDETTSGKVISVFFSVVAACFSVNQIMPDIMAINSAKGAAGKIYETIERTPPINIESKEGDILDNVKGRIQLKNLSF…	1275		scaffold_10:60456-65853 (-)	104750	ABC-B (FL)	ABCB2	OidmaABCB2.3a	MDEIKDIEALPIPATNTIASEPTKGHDVSSKSSCDAKAAVPETDYSGKSENKTSFMHYLRVFSYLTLVERIVLAAAAIGQIGIGATLPLMIIVFGNLTTKFTTFTVDSSDTVQLFKHTVNHQTLYIVYLFIARLVLSYFSMIIFRTAGLRMSARVRLEYLRALFALPISILDTLPSGQASNTITTTANVLQLGVSEKLGTLIQFTSMGIAAVAVAFRFSWSLTLVTCSVLLFVALVYGIVLPINLKLNKEVEYADAKASSIAGEVLSAMRMVVANGAESRMMRKYAGWVEESRRRGRKIDLLMGVQYAPLYFAIYGTMALTFWFGFRLYVQRHISSVGTIVIVLMAVMMIAFGISQTAVPIINISKASSAATDFFAVIDAPKPEITGLKDPDVSPLDDI…	1319	replaces the model 42933	scaffold_53:2216840-2220926 (-)	641893	ABC-B (FL)	ABCB2	MelbiABCB2.2	MLDHRPRTGTSKNTGASYFALFRPLHDVQSRLVLFCGVVLAVAAGAPLPIIGVIFARIIDAFPPTEDEVHQRISQLLGVATAYFAVTWGWASCWGIVGSRISRGLRIAMVDRALGMDLTYYETECPDIASRLTVDAQTVQSGTAEKVGIFVQSVSYFVVAFIVGFILNARLTGILFAAVIPAMAMAVFIGTTVLNRYSKDSSECTTSAESVAEGAIKAVQVVQAFDAFESLTDQHKSHLEKAMEFGILKAVAGAILLGSVFFIAYAANALAFWQGSQIVKSDRSSGGAGTVYAIVFLILDASFVIGQAGPFIQSFSQAASAGRRILDLIDYPDIPIDVYSKSGLPASQETFGEGKEIVFKDVTFSYPARPLEKVLDSVNLQIKAGTTVGIVGASGSGKS…	1245		scaffold_14:839597-843858 (+)	546135	ABC-B (FL)	ABCB2	MelvaABCB2.3c	MVYLFCARLVLDYVAILGFRMISLRISANVRLAYMKALFKQPISVLDTLPPGQTAAIITITAGILQIGISERLSMFLQSLSLVITALVIAFKYSSMLTLVTCSGLLFITIFYGATMPFLVKMLKEVEHADRMSSGIASEVFSSIRMVAACGAEKKMASRYSSWVEESRKRGLKMSPLVAIQQAPGRTFALCFWYAIKLFMEKKLLNITTIIIVLMSIMTIVMSIGSIFAPLSAATRAAGAASIFFTIIDAPQPKTTGDTAPEVSAQNDIVLENVNFAYPIRPDVKVLDDLSLRFPAGKLTAIVGASGSGKSTIVGLVERWYELDGNWTDNITTLFFRHGTITTGGRNLHEIDLKWWRSQIGLVQQEPFLFNDTIFKNVEYGLIGTEWENESAEKKKELV…	1170		scaffold_59:447479-448478 (-)	735891	ABC-B (FL)	ABCB2		MVEARFKMRSIVKVAGRAFHRSQRSSVSRKSVTNMYTRTSFPPALLRKRGRKWREANTRCRTLAFYDTARLRRVRVIASGIALPLMAVVLGSLTTTFTNLASGQVDSLFQRRVNLIYLGIGFTVSSYVSTFCWIVSRENTTCRVRETYMRAILSQNMGFLIQQHQEQSKRASHSI	175	putative pseudogene; probably can be combined with the model 690185 into a single model
		scaffold_22094:56-2657 (+)	214469/198297/82935	ABC-B (FL)	ABCB2	GloinABCB2.1f	MSEEVINDDSEIVTVNINQETTDINLDETKEKILNEQVKIERTKATYWQLYRFASKRDWLIMIIGTIFAIISGAAIPITTVIFGEMINYFTNFQKGQISNANFLDKVNYYALFFVYLAIIVFFSTYIYMAAWVYTGERLTRQIRERYLRSILRQNVAYFDKLGAGEVTTRITSDTHLIQDGISEKVAMSISYAAQFLSAFVIAFIKSWKMTLVICALIPCISITSTLLNKFTAIFMKRSLDYYSKSGTIAEESISTIRTAVAFGIQSKLSKLYDSHLIFAKKEGIKKSILNGAGLGATYFFMYSTYALAFWYGSTLLLKGELTSGDVVNVFFAVLIGAFALGHIAPDLQAFSFAIGAGSKIFETINRIPPIDIASESGEKLDNVEGRIQLKNVSFIYPA…	1029	the models 214449, 198297 and 82935 are likely the fragments of the same single gene; their combined aa sequence is included in the table	scaffold_17:249624-253924 (+)	148724	ABC-B (FL)	ABCB2	OidmaABCB2.3b	MSDKVEERVEQESGKSEAKATNIFRIISFGTYFDFFLIGMCCLTAIGAGTAMPLMFIIFGRLVNNFADYFVPGTTTTQAEFQRSVNQNSLYFVYLFISKWALGYISLLCIRISGMRISSSLRLAYIRALFAQPISMVDKVSPGKVSSRITTSANTIQLGISQQFSLCIQAITFLIGAYVVAFIKSPLLTLVASSCIPFVILTYGITIPFFIKIHKKTEELLEEGSSLSFEIFSSIRIVVAFGAEQHLHAHYASTIDRACQNEKKCGPLMGMMMSPMFFAAYATMALAFWFGIRQYIRHDVSSVGSIAVVLFSVLMAVSQIGRVSSPIIAMAKAATVSAQLLDTIDTEIVDTSGLKGSDVQTEADIVFDNVSFSYLSRPNVQVLRDLTLTFEAGKVTAIV…	1283		scaffold_15:1940672-1945100 (-)	518020	ABC-B (FL)	ABCB2	MelbiABCB2.3a	MLYLFIGRILLGYVGILGFRIASTRISASMRLAYLRALFNQPISVLDTLPPGQTAAIITTTTNILQVGISEKLSMFLQSVSLVVTALIVAFYYNWQLTLVTSSGLVFVMVFYCFTIPFLVKRLKEVEDADRMSASIANEVFESIRMVAACGAEEKMAKKYTGWVEESRRRGFLLSPLVAIQQAPVFFAVHTTFALSFWYAVKLYLALQIPSVTIIMIILTSIMTIVMSIGGIAGPVTSAAHAAGAASILFTIIDAPKPPTKGIEEMNASSEDIIFQNVDFVYPARYDLKVLDNLTLRFSARKVTAIVGPSGSGKSTIVGLLERWYELDGNLTDNAITLFFRSGTITVGNRNLREIDLKSWRSQIGLVQQEPFLFNDTISKNVEYGLVGTKWEHGTEKQK…	1180		scaffold_32:333004-337438 (-)	559189	ABC-B (FL)	ABCB2	MelvaABCB2.3d	MLYLFIGRILLGYVGILGFRVASIRISASMRLAYLRALFNQPISVLDTLPPGQTAAIITTTANILQVGISEKLSMFLQSLSLVTTALVIAFYYNWQLTLVTSSGLLFITMFYFCSVPFLIKGLKEVEHADRMSASIASEVFDSIRMVAACGAEEKMAKKYTGWVEESRRRGFMLSPVVAIQQAPVFFAIHATFALSFWYAIKLYLAMEMPSVTVIMIILTSIMTIVLSIGGIAGPVTAAAHAAGAASILFSIIDAPQSHRQGNTNASSEDIVFQNVNFAYPARYDVKVLDNLSLNFPARKVTAIVGPSGSGKSTLVGLLERWYELDGNQTDNAIASSITVGNQNLHEIDLKSWRSQIGLVQQEPFLFNDTISKNVEYGLVGTEWEHGTQRQKRKLVEQA…	1173		scaffold_74:756626-766665 (+)	414496	ABC-B(FL)	ABCB2		NLNNAAPLIGLTMSLAMLAIYGIFSITFWFGIKEYTKGKIPNVGDITVVLFLVIIVVINIGRIASPIIAIVKASTTATKLFIIINTLSLNISGSKEPKITTDANITFKDIAFSYLSRPNVXILKGLNLIFTASKVTAIIGPLGSKKSIIVSLIXRWYNLLRIIAVARETNKIENLALFNLAINEDKRPKITRRFKKALKTDNKENKKSKKKSKGDTKKNKELDFRPNTYTSKLSIGSTDLXHIAIVRSIIKRLPILILDKATSAINVKIEQIVXXALNRILKNXTTIVIAYYLSTIKRADKIVVLXRANWLSXGTYEGLLKINTGVYYGLVYAXKLAIEANKDNTKNLRLKKIKTNNSKDSISYKYRSRAFKIDPEYYNKGLLYSFSXLVVKQRYYXIL…	887	putative pseudogene disrupted by insertion of a repetitive DNA fragment
		scaffold_24589:54-1089 (-)	214469	ABC-B (FL)	ABCB2		MSEEVINDDSEIVTVNINQETTDINLDETKEKILNEQVKIERTKATYWQLYRFASKRDWLIMIIGTIFAIISGAAIPITTVIFGEMINYFTNFQKGQISNANFLDKVNYYALFFVYLAIIVFFSTYIYMAAWVYTGERLTRQIRERYLRSILRQNVAYFDKLGAGEVTTRITSDTHLIQDGISEKVAMSISYAAQFLSAFVIAFIKSWKMTLVICALIPCISITSTLLNKFTAIFMKRSLDYYSKSGX	248	gene fragment; replaces the model 81810	scaffold_25:160655-162184 (-)	61466	ABC-B (FL)	ABCB2		MRQDIGFFDQKEHSTGALTAFLSTGTSNLNSLSGAILGSMFSFIATIGGRLILSLVVGWKLALRYSYYGLTRAGGTGPRSLHWYLDRQASKSLWSILQASALYAASQSVVFLCAALGFWYGGSLIASGKYTMLQFFICFSALISGSQSAGTIFSFAPDISKALHAGDDLKAILDSRPAIDTWDTSGQPIDDTTNGSLEINDLCFRYPSRPQQLILDHFSLSIHSGQYIAIVGSSGSGKSTIISLIERFFNPTSGYISFASKDISKYNINDYRRMISLVSQETTIYQGTIRDNIILGSIADVSEEDLIEACREANLLDFIQSLPDGFSTFLGPQGNVLSGGQKQRMAIARALIRKPRILLLNEATSALDSESKKTVLEALDAAAKRRTTIAIAHRLSTIQ…	450	putative pseudogene (a large part of the gene is missing)	scaffold_136:286954-292072 (-)	618337	ABC-B (FL)	ABCB2	MelbiABCB2.3b	MDPGQEAAVPHPAAKGGSHNPEITTVDISPSQADQGLSKIEDPDEQQIDYSSKAENRSTWSDYMRIFTYSTLTDRILLGIAFVAEIATGCTLPLMNIVFGHLATHFSAYFTFGSTTTKAQFLHILSQQTLYIVYLFIGRWVLSYISMLIFRMAGLRTSAKLRSTYLKALFSLPVQVLDTLPSGQASNTITSTANVIQVGISDRLGILIQFISLSIAAIVVAFTFSWALTLATLSIVPFISLSYGVVIPVILRMSKQVEHADGKASSIAGEVLGSIRMIVACGAEERIARRYAGWVEESRRRGLKISPFLGLQYVPPYFAVYSTMALCFWFGFKLYREYHIDSVGTIVIVLTSVMMLAFSAGQTASPIAAASKAASAAGDFFAIIDAPKPSTAGLKEPAV…	1323		scaffold_35:64497-68710 (+)	474611	ABC-B (FL)	ABCB2	MelvaABCB2.3e	MVEKHAGTQHEPDQYADAVAKLEESEVTADRPGAFKDFVRIFDYADKLSWVLNVLSLVTSIAAGVVLPLMTIIFGNAVGEFNKFSAGDTDAATFQHLILDYVLWYIYLFVAKLVLSYISTLSICIAAIRTTRSLRQAFLDSLLRKEIWHFDSKDPSSVAVLVTTNGARINKGIADKFAFLIQYVAMFFAAFVVALVRQWKLTLITMSIIPGIMVIISICVPIEAAIESRVMRMYSQGGSIAQEAISTIKNIHAFWAQGKMVEKYDNLLQQAHTEGEKKSILYGILFSTEYFFVFSGVALSFWKGYRMFANGEIDGIGPVFTVVFSALIAASTITAIAPQFQTFANAAAAASEIFTLMDETSKLDPLSEDGLKPSTCDGEIEIKDLSFSYPSRRSIKVLK…	1264
		scaffold_28013:1-498 (+)	82935	ABC-B (FL)	ABCB2		SQEPSLYDMTIKENVLLGCKPNQNPTQEDIERVCRESNIHDFIVSLPDGYDTRVGGKGTQLSGGQKQRIAIARALIRNPKILLLDEATSALDSESEKVVQKALDVAAKGRTTLAIAHRLSTIQHADVIFVIKEGKVAEQGTHQELLAQKGIYFNMVQEQDLGADN	165		scaffold_40:18577-22115 (-)	62313	ABC-B (FL)	ABCB2		MADMLVFKVDKAPMGEPAESEPSGYSHSTTTGPESRGMSEVLVTANDVAPSHELDWRTVQTRDDILLMSSPEDDRKILDKQLDIQPTQVTFVTLYRYATFNDKLIISLSAVCAIVGGAVLPLMVFRNFGHLAGVFQGYFNGMITRPEFNSKLNHTTLYFIYLAIADATVGFIYTGEHITQKIREQYLAAVLRQNIAFFDKLGAGEITTRITADTNLVQEGISEKISLTLTAIATFITAFVIGFVKYWRLTLILTSTIFITCAIMGGGSAFLVRYFYLNAPEPFSLSLFVPYPDINCNTFLASPSLWVITLVSYVLVIISKYGNASIQAYAAGGSVAEEAIVSIRNAVAFSTQEKIARQYDTHLTEAEKWGLKRKSLMGVLVGGMICVVYMNYGLSFWVG…	944	putative pseudogene (a large part of the gene is missing)	scaffold_182:5151298-5158301 (+)	621051	ABC-B (FL)	ABCB2	MelbiABCB2.3c	MEKAPVDINASNVIKDENSQKPSPQDDDPEPDYSSKATTKTTFSDYLRIFTYSTLGDRILLTIAFLAEIGTGVTLPLMNIIFGRLVGSFSTYVDPNSPVGRAAFLNNLNHQTLIIVYLFIARCALSYGAMLIFRVVALRISAKLRLEYLKALFSLSISTLDTLPSGQASNTLTNTANVLQVGISEKLGTFVQFTSLMVAAIVVAFTYSWLLTLVTSSLLVFIGIVYGITIPIVVKQTKEVEHADEKASSIAGEVLGSIRMIVACGAEGRIALKYAGWIQESLRRGLKLSPMIGVQFAPLFFSLYATMALCFWFGFKLLLAHHIDSIATIIIVLMSVMMLTFSMSQTAAPIIAATKAASAAADFFAVIDAPKPIMTGLRDPEASATEDITFDSVNFAYPS…	1304	replaces the models 544239 and 543907
		scaffold_13036:396-1108 (+)	18549	ABC-B (FL)	ABCB2		MQYILEHSIIRLTKNIRHNVPVLNGLNLNIKPGQFAALVGPSGCGKSTTIGLIERFYDVISETIQIDGLRTYNGIDQIDNSKNFDSILTILFH	93	putative pseudogene									scaffold_125:795988-808713 (+)	537653	ABC-B (FL)	ABCB2		MPKKILYDRLPSSTEDESETENPATEKEWTVQYDKKKAPLLGLLQFASRYDQLLQILGCAAGVVAGSMMPLMSIVLGSSIQVFVSASHSENNSLLLQEINDRVLYLLGIGAGAMVASYIQAVCWMVSGENIATRIREAYLQSLLRQDIQILDGIGAGQVTTSISCDINIIQDTISHKTGLFISSLSTFLSAFIIAFIRNWRLAIIVSAILPAMVIPTAVMSMFVANNVKESSIQASLAHTVAADAISSINAVKSLGIQDVMTRLYDDLLRRSERFLFKRSFWLGSIYGYVFLVLFSAYSLAFWEGSRLLASDQLHTGIVVNVLFSVIIGTLALGRVTRFLESLTTAISVSTKILETIGRENYGLDSEPKVRSSIQGNILFQNVSFAYASLPDVLVLDDI…	1238	putative pseudogene (disrupted by insertion of repetitive DNA fragment)
																		scaffold_13:819065-819346 (-)	511820	ABC-B (FL)	ABCB2		DTAVGTKGAAFSGGQKQILAIARALIRNPRVPLLDQAASNLDSETERSVQAVFERTGRGRAMLVVAHRLATVQNADVIFVTGDRKVFETGNLLR	94	putative pseudogene
																		scaffold_56:24496-32185 (+)	642295	ABC-B (FL)	ABCB2		MLEARRAEAATANASEKSFTNSLSADEASVLDKHLAFSASPGSFFQLYRFATRNDKSIVFVSSLCAIGGGAAMPLMTDFNRLLVHNVLYFIYLAIGECVLIYIATVGFIYTSTHITSTVRKEYFAALLRQNIAFFDNMGTGEIGTRLTADMNLFQDGIGHKIVLTLTGLANFFTAFVVGFVKYWKLTMICFASVFAIMLVISAGDKLMVKYNQEGIKAYAKRGSVSEEILGSIWNATAFGTANRAGIIQKSVLAVMIATIMCLVFLNYGFAFWMGSRFLVDGSVDVADILTIVLAIIIGAFTFGQIGSNIQAFSAAVAASSNIYATIDRISPLDPGSASGDIPWEVKGEIRFKEVKHIYPSRQDVVVLENCNLHIEAGKKTAIVGASGCGESTLISLLE…	1107	putative pseudogene (disrupted by insertion of repetitive DNA fragment)
	half transporter	scaffold_25541:3013-4764 (-)	92552/82220	ABC-B (HT)	ABCB3	GloinABCB3.1	WKIIKNLVRYIWPKDDPAVKIRVVTALSLLVAGKLLNVQVPFFFKHVVDSLNIDMSQFGTVWTIAGAMIIGCKYGAARIGSTIFQELRNAIFANVAQKAIRKLARNVFYHLHQLDLNFHLSRQTGGLSRAIDRGTKGISFLLSSLVFHVIPTALEISIVCSILVYNYGTHFATVTALTMLTYAVFTIKTTSWRTKFRKEANQADNEAATVAVDSLINYEAVKYFNNEKFETEQYDKALEKYEKASLKIATSLSLLNSGQNIIFSSALTTMMFLAAQGVVSGNLTVGDLVMVNQLVFQLSLPLNFLGSVYRELRQSLIDMDIMFNLQGVNISIKDSLNAKPLMHKGGEIKFEDVIFGYHPDRLILKGISFTVPRGKKVAVVGPSGCGKSTILRLLFRFYD…	606	The models 92552 and 82220 are likely two parts of the same single gene. The start codon in the combined model is still missing.	scaffold_7:524901-527672 (+)	163082	ABC-B (HT)	ABCB3	OidmaABCB3.1	MIARSLHRTTGLCTRVPVRQPKLGRRSSLGLRVFTSSNRCFQDGPNQTTIASQALRVARTGDKPPRTKPTTTAKLSSGTTTTARKDPLVLDDKTNKEQRKADWAILKEMAQYLWPKDSLGTRARVLVAVALLVGSKVLNVQVPFYFKSIIDSMNIDFVAVGGTATTVAGSMILAYGVTRIGAALFQEVRNAVFASVAQKAIRRVACDVFDHLLKLDLNFHLTKQTGGLTRAIDRGTKGISFILTSMVFHILPTALEISMVCGILTYQYGAKFAAITVLTMVGYTAFTIWTTAWRTRFRRQANAADNKGSTVAVDSLINYEAVKYFNNEKYEVGRYDQALKDYEKSSIKVATSLAFLNSGQNLIFSSALTAMMYLAADGVASGTLTVGDLVMVNQLVFQL…	718	replaces the model 122455	scaffold_10:2384701-2386901 (-)	639356	ABC-B (HT)	ABCB3	MelbiABCB3.1	MIVRSLHRSSCLSARASFRLHPWIQPTLGLRVFTSTSRFRKDEGKQTTIPSQALREPRAADNIPGKIPETAKKAAPAFTTTARKDPLALDDKTNKEQRKADWAIMKEMAKYLWPKDSLGTRFRVGLSLGLLVGAKVLNVQVPFYFKSIVDSMNIDFVAVGGTATTVAGSMILAYGLTRIGATVFSELRNAVFASVAQKAIRRVACNVFDHLLRLDLNFHLTKQTGGLTRAIDRGTKGISFLLTSMVFHVLPTALEISMVCGLLTYHYGAKFAAITALTMVGYTAFTIWTTAWRTKFRRAANAADNKGSTVAVDSLINYEAVKYFNNEKYEVARYDQALKAYEKSSIKVATSLAFLNSGQNLIFSSALTAMMYLAADGVASGNLTVGDLVMVNQLVFQLS…	716		scaffold_7:1161700-1164603 (+)	510597	ABC-B (HT)	ABCB3	MelvaABCB3.1	MIVRSLNRASCFNAGASFRPQPWMQPRLGLRIFTSTSRYHKDDGKATTIQNQALREPRAADNIPGKVPETAKKAAPAFTTTARKDPLALDDKTNKEQRRADWAIMKEMAKYLWPKDSLGTRFRVGLSLALLVGAKVLNVQVPFYFKSIVDSMNIDFVAVGGTATTVAGSMILAYGLTRIGATVFSELRNAVFASVAQKAIRRVACNVFDHLLRLDLNFHLTKQTGGLTRAIDRGTKGISFLLTSMVFHVLPTALEISMVCGLLTYHYGAKFAAITALTMVAYTAFTILTTAWRTKFRRAANAADNKGSTVAVDSLINYEAVKYFNNEKYEVARYDQALKAYERSSIKVATSLAFLNSGQNLIFSSALTAMMYLAADGVATGNLTVGDLVMVNQLVFQLS…	716		scaffold_22:744056-747092 (-)	660182	ABC-B (HT)	ABCB3	CengeABCB3.1	MLAHYFMRATFAPPPLSFTSRPVNLYRVALRSALPSPATRVFATVSSHRKQDLRHRSPAEQAAPERAYGGGKGVKLESLQEKAPAKGAKNDPLLAEQTVSNKEQRKADWAIMKEMSRYLWPKDNMGTRFRVGLSVSLLVGAKILNVQVPFYFKSIVDSMNIDFLAIGGTAWTVAGSMIVAYGLTRVGATLFQELRNAVFASVAQKAIRRVACSVYEHLLKLDLNFHLSRQTGGLTRAIDRGTKGISFLLTSMVFHILPTALEISLVCGILTYQYGAKFALITGITMTAYTAFTILTTSWRTRFRKQANAADNRAATVAVDSLINYEAVKHFNNEKYEVGRYDQALHSYEQASIKVATSLAFLNSGQNLIFSSALTAMMFLAADGVATGNLTVGDLVMVN…	711		scaffold_36:320347-323295 (+)	4487	ABC-B (HT)	ABCB3	TubmeABCB3.1	MLSPCLPRLLARAAPWRSSPPLSRGVTRLYPLRLGRGFASTQFLLQNESSGPKKGLPMFARSEKLPAPAANKPMHSESVSKTPNLLGEPTLTTQEQRRADWGIIKEMSTYLWPKGNLGVKVRVGLSLGLLVGAKILNVQVPFYFKTIIDSMNVDFLALGGTVWTAAGSIIVAYGLARIGSTAFQEIRNAVFANVAQKAIRKVACNVFDHLLRLDLNFHLTRQTGGLSRAIDRGTKGISFLLTSMVFHIFPIFLEISMVCGILTYKFGPNFAAVTAATMLAYTVFTIKTTAWRTKFRKQANAADNKGATVAVDSLINYEAVKYFNNEKYEVGRYDKALKGYESASIKVATSLAFLNLGQNVIFSSALTAMMYLACHGVIDGNLTVGDLVMANQLVFQLSV…	713	proposed protein sequence differs from the one present in the database
		scaffold_26914:34-891 (+)	99552	ABC-B (HT)	ABCB3		WKIIKNLVRYIWPKDDPAVKIRVVTALSLLVAGKLLNVQVPFFFKHVVDSLNIDMSQFGTVWTIAGAMIIGCKYGAARIGSTIFQELRNAIFANVAQKAIRKLARNVFYHLHQLDLNFHLSRQTGGLSRAIDRGTKGISFLLSSLVFHVIPTALEISIVCSILVYNYGTHFATVTALTMLTYAVFTIKTTSWR	193		scaffold_4:2672367-2675958 (-)	159674	ABC-B (HT)	ABCB4	OidmaABCB4.1a	MAGEGFAPRSNDESDDSAATSPTALLDVVHFHFPWVLLLIFLIAFVANGVASAESSAETVGPVVTGPGGKPLPRSTKKREEEQERLRRKRLDFSPLRKLVFYYLSAGVIVTFVANAANIVIHALTKREEGWWCGEPTAIYVCGSAFFYSLFLISLVDTTPSPNVAHFLTWVVALVVEILLLITAILLYTSPHEEVNSLWPQNRDFHETASDWEATELAVDAIRVIILTFLVAFYVIFSLERSVKNRSLSNHDENSPLLVNGLANGSVVRSNGTIRSPSHTNGYANGSAESGSNTSDGSSQDGSTHEDVSHKSEDEDPGFYKPTTAPNRTWYEYLKSYSVFFPYLWPHKSPRLQLIVMVCFVIVVLQRAVNMAVPLQMGIVTNQLSSNDGSGMPWLSISL…	1039		scaffold_87:2268496-2271757 (+)	643715	ABC-B (HT)	ABCB4	MelbiABCB4.1a	MAGERVELSSPLGFNGTFTDTDLLELVHFHYAWVLFVVFLTAFVTNSILSAERSSESKGPVLLGPGGKPLPTSIARKNKEEREKNKKLKDFSRGRKLLFLYLSIGLLATFVANAINIIVHALTASEDGWWCGEATAVYVCASVFFYSIFLISMVDTTPSPNIAHQITWVMATIGELVLLGGTLALYTKPHRDNNSLTRDMTHDNKSISNTPNEWEVVEIIADTLRAIILLFLVSFYLIFSLERLYKARSGRREELDENSPLLVNGHANGNGYVRGNGSIQNGHAHGSGSENATPQNGHADGTAHRLTNGDTGTGDTRRNMDENPAFYKPTTAPNRTWWEYLKGYSLFFPYLWPSKSFRLKVVVVICFFIVILQRMVNMAVPLQVGKVTTELSKSGAKMP…	1049		scaffold_11:1429787-1433391 (+)	490984	ABC-B (HT)	ABCB4	MelvaABCB4.1a	MAGEEVELSSPLEFNGTLPETNLLRLVHFHYAWVLFVVFLTAFVTNSILSAEPSSEAKGPVLLGPGGKPLPPSAARKHKEEREKKKKLKDFSRGRKLIFLYLSVGLLATFVVNAINIIVHALTASENGWWCGEATAIYICGSVFFYSIFLISMVDTTPSPNIAHQITWVLATIGEVVLLGGTLALYTKPHRDINSLTHNKDDISTTPNQFEVVEIVSDTLRVVVLLFLVGFYLVFSLERLYKGKAGRHNELDENAPLLINGYANGNAHIHGNGAIPNGNAHGSGSEIATPQNGHVDGTTHRLANGETTTNDNRRSIDENPAFYKPTTAPNRTWWEYLKGYSLFFPYLWPSKSFRLKVVVVICFFIVILQRMVNMAVPRLSGQVTTELSKPGGKMPWLTI…	1043		scaffold_87:332130-335190 (-)	682694	ABC-B (HT)	ABCB4	CengeABCB4.1	MASAPLIQSSDLSAAATASKPWVRNHTTRSILAVVHFAYPIILLFFFLLAFTFRSVRSASNASHNATPVTQKGPGGKPLPATDPSRNIPKEKLGDDITPSQKLLFEWLSVAAALTFIGNAINVIIHALYSRKEGWWCGQAVVIYLVGSFFVYCLFVISLLDSRPAPNGSHLVIWICAVVLEIILLAASLSLYTHIHREPGVGKPRDGPLRFRMTEWEIIEVMIGLVRILLLFSLIGFYWVFVSRQCVKKQRDMQNLSETTSLLAAQEHAENGIANGNGNGYGSTMPVGGKHSHTEGTPAGWSRPVGVPSRSWWEYIKGYHVFFPYLWPSKDRRLQIVVIMCFIIVVIQRGVNLWVPYQVGVITNELSGESGRDDGGKIRMPWGGICFYIFLRFIQGNNG…	980		scaffold_8:1025285-1031058 (+)	6808	ABC-B (HT)	ABCB4	TubmeABCB4.1	MENNGNIVSLGDTYHPGTSLAPDVVFYIHYAYPVSLFFFFLFTLTWWGISTSESSKPTPPPVTGIYDNGKRKKRRQRSGRANSGLFGRIAERFPGGAKAKGKKVADDKLTPLRKAAFNWLLVGVIFTLVANSTNVILHALTKKGWWCGKDYVICTVSLLFIYAIILISQLDNILYPTLPHLASWFFGLVGEVVLLVANIFTYGEKHGPLIGGSGVGVGASKNRFSLHNWDIVDLSIDVLRIVFLVLLVGLYVFLIILSGQESDDSDSEESSSLLASSSSSTVDGAPDYGSVPAHRKHGVPEPSTHAPAGWGRRAVVGKQSWWEYVQGYTIFFPYLWPSKDRRLQFLMIICFILMVLQRGINVMVPIQLGKITNILGGSNGELPRLPYVQILLYIVYRFL…	1107
		scaffold_4491:799-4916 (-)	253463	ABC-B (HT)	ABCB4	GloinABCB4.1a	MVNTLTIDQPSFCLPIIEHSGRISLCGLHTLIANILFVYMVVFGVIWWAYSRRKPIHDEHVNQEINHIRPKYNGYPDSLKSLVNIICVLISILSISNILYIVVIFIEKERTEADIPSYLTTSTILISISWVSNYSFVVYEKNKNQRWSYFTQGYWYLAYILSNYELYNRLIYITNPFGQNDWAQNWILMLIYLIRYTIHLILVIFSMILTFLWRRSNESNGYVCLDHHINHDISADDDTIINDDDIDTPSADVENPPISPKLQKPISMADDPKYAPPKKLGEFLSKSKKLLPFLWPTHDVKLQIFILICILLLVAGRIVNILLPYQNKVLVEGLKRGEFVWKEILVFVGLRFLQGNVGLLNTLQNFLWIPVGQFTTREISVKMFEHLLNLSLRFHLSRK…	970	replaces the model 68103	scaffold_27:270575-273361 (-)	46320	ABC-B (HT)	ABCB4	OidmaABCB4.1b	MADTELGLAIAFYLYPCGLLLTLFSSQLVRYRYRDADEPSATINQKKDQKAHRLYTKLIWIFQLLLSPLLLASIVLTLGAAITRRNEIPEDINFPYTAYLASHTGVLLYFLAGLLPDPDGPWTPTTSHCFAWVVGVLLECVVASVFMSQQHRIHVPLGLLDSLFGLSLARIVILGIMIALLICREYELKGKRGPESERQSLLENGNSPNGYGSDSYKQKPKKPRDAQSAGWFDYFAGFRVLFPYLWPSDSHLYQAIVIICLSLMILQRVINVLVPIQLGNLVAALGYGRIPWKEIILYVVYRSLQGQQGIIGAGRSVLWIPVSQSLLRRLSCAAFEHVLGLSMDFHLSKKIGEVTSALSRGSAMNSFLENFMFNVFPMIFDIFVASIVFFIRYDAFYTL…	824	replaces the model 35892	scaffold_92:626663-629586 (+)	563820	ABC-B (HT)	ABCB4	MelbiABCB4.1b	MADTELGLAIAFYLYPCGLFVTLFSSQLIRYRYRDADEPLAAINEKKVQKAHRVYTKLIWIFQLLLSPLLLASIVLTLSAAIARRNDIPEDVNFPYTAYLASHTGVLLYFLAGLLPDPDGPWTPTITTHCFAWVVGVLLEVVIASVFMSQQHQIHVPLGLLDSLFGLSLARIVTLGIMIALLVCREYEFKGPEQGPESERQSLLENGNGPNGYGSDSSKQKPKKPRDAQSAGWFDYFAGFRVLFPYLWPSDSHLYQAIVIICLGLMILQRAINVLVPIQLGNLVAALGYGRIPWKEIILYVVYRSLQGQQGIIGAGRSVLWIPVSQSLLRRLSCAAFEHVLGLSMDFHLSKKIGEVTSALSRGSAMNSFLENFMFNVFPMIFDIFVASVVFFIKYDAFY…	826		scaffold_8:1772285-1775229 (+)	487496	ABC-B (HT)	ABCB4	MelvaABCB4.1b	MADTELGLAIAFYSYPCGLFVTLFSSQLIRYRYRDADTASVTISEKNVPKAHRLYTKLIWIFQLLLFPLLLASIILTLSAAIVRRNDTPEDVNFPYTAYLASHTGVLLYFLAGLLPDPDGPWTPTPSHCNSWAVGVILEVVIASVFVSQQHQIHVPLGLLDTLFGLSLARIVILGIMIALLIRREYESKGPKGSESERQSLLESGNGNGPNGYGSDSPRPKLKKPRDAQSAGWFDYFAGFRVLFPYLWPSDSHLYQAIVIICLGLMILQRVINVLVPIQLGNLVAALGYGRIPWKEIVLYVVYRSLQGQQGIIGAGRSVLWIPVSQSLLRRLSCAAFEHVLGLSMDFHLSKKIGEVTSALSRGSAMNSFLENFMFNVFPMIFDIFVASVVFFVKYDAFY…	826		scaffold_76:151109-154451 (-)	330535	ABC-B (HT)	ABCB4	CengeABCB4.2	MSQISHNVSVLRALEAFRYLTPLLVAVFFGAASAVVFCTLQSSKKIPSSKSRHSAAIWLTLAVLVSYIAESALYVFRALVQHGWWAPQDAVLYVMTSVLVWGCIFLVLWESKAPVWTPYVGSWLCGFGLEIIVCTLSTIAFSREDDFDNARLALQTLRIFILLFLSGNGILLAYRSGKGEGQRDEERQSLLGNTQNSSARTSESEIGYGTTPKNSRDNGSGGESDGEEDSEDDNKKLKEQQRKRLEEQGGWLGYLKGFLIFLPYVWPSKDRRMQLYIVLIGLCLVAERFLNVLTPRQLGIIVDKLSLTAGTGKLPWKEVGLWMFYRWLASRACLAALQSVLQLRINYWSYIKLTSVAFSHVMGLSMDFHDNKDSGELIKSVEQANALNSLIELVLFDTC…	1034	numerous short fragments (200 - 500 bp) showing similarity to the model 330535 (putative pseudogenes) are abundant in the genome of C. geophilum	scaffold_289:21184-25923 (+)	3871	ABC-B (HT)	ABCB4	TubmeABCB4.2	MSDTPEAFLKAYRAIHYVYPPLLLIFFVSLQTITCCTLQNLKPSKGVIRRNLMLFLQTAAIATYVGQTSVFLKASSVDGFVVANDLVLYVLSSVVIWGVIELCLVDNNSPVWYPYYGSWILSLIAELCLLALPNDDPGQKSGFRKAKISVEIIRVFFLFALPASYWGFQRSDNQKSFCEDEESAGLLTASNAVNETSNGTSYGATGGGNNNTPENAANTEANARMMKKIEESGNWWVYAKSFSILWKYLWPSEDRRLQASMVMVAFCLLAERGLNALVPHQLGVVTNSLSIGNGRAIPWLQVSIYVIFRWLDSGSGIPALHRYLWIPVDQYASRSITTAAYNHVMSLSHDFHTNKKSVEIYSSVRQGRSVNGFIESVLFAVLPMLADLCIAFAYFYYMF…	840	proposed protein sequence differs from the one present in the database
		scaffold_26189:1705-4127 (+)	326003/229665	ABC-B (HT)	ABCB4	GloinABCB4.1b	MKNLPVSFSAESPGKVLFSPTSGISLFSLFPLFLFVPVFLLSFIILFGTYRLVKLRTIEYNPLIDRRRLSPLSRIIYGTSGFILLSYLADCAVIIVRALESKVWTSNYIVFYEVGSWAAWVLNLSLMVYERKKLGKWSSVNYCFYFLSLSAESLIFHYWITHFISNKPGDVISFYDQALVYITSIRYVSLIIVSFASLIHAFRSSSGREDFESGRGLLGDDSSYGTFPSNENVDQTGQQQRQPEKGAFSDFFEKMGSLLPFLWPKKNFLLQFLVFVCVGLLIAGRIINVLTPQQLKTITNELVGEDGPPRFAWESIALYVLLRFLQGGVGLIQSTQNFLWIPIGQYTTREISVKMFEHLHGLSLDYHINRKTGEVLRVMDRGTNSIISLLNQIIFQIFP…	866	replaces the model 82463; the models 326003 and 229665 are likely parts of the same single gene	scaffold_17:450937-453695 (+)	45029	ABC-B (HT)	ABCB4	OidmaABCB4.1c	MSVLWLLGLYYAYPASLLVTFLISHLLTFRQEKLRIELLDREKSYELIWYLQACILPSLASYIALLIYFGSGLLPDPDGPFKPCRSNCHAWFIAIVFEVSIISIIWIIPSQANYIKTITCSLGALRAAILILIVAIFQQYERRSFWRISTSDVERQSLISPTTSNSNYGVTSSTLKQGVQRVGWLDYFYGFQRLFPYIWPSDSRNQQLITILCFALLILQRIVNIMVPRQLGLLVESLGVGSMPYKHIALYCIYRGLQGQQGIIGSIRAILWIPISQSLYSRLTSAAYSHVLLLSLDFHLSKRIGEVMSALSKGASLNTFLDGFAFQLFPMVLDLGIAAFYLFFTFGAFYPIIVLTVMWSYVFVTIYMAKYRAKARREMASRDRDMDAAKTDAIMAYEM…	771		scaffold_44:158997-162533 (+)	641104	ABC-B (HT)	ABCB4	MelbiABCB4.2	MAPVAPEQLWTAVTAIRYAFPAVIFLYFIAALAITVCTLQTQRLRIKDEHVRRDVILGLIFGVTVAYSHCLLGIISSKGDFDGFVALALTDSKFPVWYPYYGTWFFGFVVELILAVVPNVFRPPKSPFDYAAIVIQGLRICIFTILPSLYFGLRNDRKEYDNCDAERQTLLAKKLAPKASSSDNTTANGNGNGYGATTDANAQESDTADNASDAGSEDSWLAEQRKAQEMIDKRLQQDGNWFTYAKGFTVFLPYLWPFHNKGLQFRAVLVGFCLLASNALNVLVPNQMGVMIDSLTKYAQGDSESNIWLPVVVYTVLRFVSGGACIGWIRRWLWIPLEQYSYDALSTASHAHLMSLSSDFHDNKTSSDLSQAVHGGRSVADLLETVCFQVIPMFIDLAI…	924		scaffold_1:2052446-2055961 (+)	539937	ABC-B (HT)	ABCB4	MelvaABCB4.2	MDPVAPEQLWTALQAIRYAYPAVVFSYFIAALAITVCTLQTQRLRIKDQHVRRDVILGLIFGATVTYVYLIASTIAFCAQALALTDSKFPVWYPYYGTWFFGLVVELVLAVVPNVFKPPNSPYEYVIIAIQGLRICIFIILPSLYFGLRNDKKEYDNCDAERQTLLAKKLAPKASGSDETAANGNGYGATTDANAQESDTADNASDAGSEDSWLAEQRKAQEMIDKRLQQDGNWFTYAKGFTVFLPYLWPFHSKALQFRAVLVGFCLLASNALNVLVPNQMGVMIDSLTKYAQGDEKTNIWLPVVIYTVLRFVSGGACIGWIRRWLWIPLEQYSYDALSTASHAHLMSLSSDFHDNKTSSDLSQAVHGGRSVADLLETVCFQVIPMFIDLAIAFAYLWS…	912		scaffold_3:5259156-5261708 (+)	684158	ABC-B (HT)	ABCB5	CengeABCB5.1	MRGSHILSKAWNSPGNGALFSKINHPRPIPLSFPQSLFISRQSSTRAPSAVHSRVLQPSTVIRPTSPSFLAQQKHLAPCRIFSISRILAEDQRQVTTQKKAPRSYKDEIKEKGIVDKEEHDEEDQGFAKSEKASAAAQVNLSAKLSKDGTQPGNPGSMKEIWRLIKIARPELGTLGWAFLFLLISSGVSMSVPFSIGKILDIATQPEGTNDMLFGLDMSTFYLALGGILATGAAANFGRIIILRIVGERIVARLRSQLYRKTFVQNAEFFDANRVGDLISRLGSDTIIVGKSITQNLSDGLRSVVSGAAGFAMMGWVSLKLTGILALVGPPVAVAAFISGRMLRTISRKIQKNLGTLTKVAEERLGNVKTSQAFAGEMQEVGRYNRQVKRIFRLGKREA…	802		scaffold_68:471169-473904 (+)	6229	ABC-B (HT)	ABCB5	TubmeABCB5.1	MRSSPSLSSSLRSATCPRVTGFTPPPPRLICHSAKAQTIVTPTTRLFSGSSTPLLGLQLRLQLRKPLLQAQRPFPGFPPFNCVSRSAVWSRGRCLSTSPILREVRSGNTTEKPLTEPQKSTSVELEFEAFGRSEKATKAAQVNLSARLHKDGNPSAVKPVLGEIVRLLKIARPEAKWLSVAFVFLLMSSAISMSIPFSIGKILDMATRTDVGTLLGLQLPQFYMVLGGVLCLGAACNYGRIVLLRIIGERIVARLRSQLFHRTYVQNAEFFDANRIGDLISRLSSDTVVVGKSITQNVSDGLRALVTGTAGLGLMAYVSLKLTAVLSIMFPPVAIGAFFYGRSIRNLSRKIQRNLGTLTKIAEERLGNVRTSQAFTGEILEVSRYNRQVKKIFALGKKE…	801	proposed protein sequence differs from the one present in the database
		scaffold_27823:1-1843 (-)	229665	ABC-B (HT)	ABCB4		ENVGFAYDQRQTALDGISFEIPKGKTVALVGPSGGGKSTILRLLFRFYDVNSGRILIDGQDIRSVKQESLRRNIGVVPQDTVLFNDTIFYNIHYGNINASDEEVHKSAKASQIHDRILNFPDGYETRVGERGLRLSGGEKQRVAIARTILKDPPIILLDEATSALDTTTERQIQYALSHMTKDRTTLVIAHRLSTIVNADLILCIKDGKVAEQGTHDELIRKAEENGGDGIYYEMWQKQIRDESEGKIIGENEGSSKSGGDDSKNNET	268		scaffold_6:493488-496921 (+)	103076	ABC-B (HT)	ABCB4	OidmaABCB4.2a	MIRAMMITIELSQALAGIEFVYYTFPALLIFYFLTAQIFSVCTLQAQSLHVLDQRVHRGCILTLTIVAAGTYVSSSVAIECSGIIPSLKPSLRSLNPWLIFYLIASSVALAVEALIFRDTEFPVWYPYYGTWFIAILVEPVFLISQILSYNSTSISDVAFITIQVLRLCCFLALPFLYFGFRSDMNSYTLSNPERQSLLRINLSSNTSCAESAENDTAYGSAPAVEGQDSMSIEEDAATSEDEWLAKRQKAKERILKRLKQDGNWFTYIKGFSELLSYAWPIHKASLQFRTVLLAACLLISNVLNVLVPRQMGVMIDNMSAYAQGDSTRNIWLPVVAYAVLLFVNGDAGIGWIRKWLWLPLEQRSYVALSTASQAHIMSLSSDFHESDNKNTSDLMQAA…	891	replaces the model 196334	scaffold_126:708589-711000 (-)	645813	ABC-B (HT)	ABCB5	MelbiABCB5.1	MRRALLLRGPGWGASIYDVASKQLSRTSPTTAATQWSSTGPAKVSKRFNANFQTPPKPATPQPLTSKLLSHSRTGLSSPWRPAIAQLRPFNSTSHLRETPKDTDRQDLIEKEKARREEEEEDHIDEHGGFARSEKASKAAQVNLSARLQSSKAQGNSAGFGEIWRLIKIARPEARWLALAFAFLLISSSITMSIPFSIGKILDLATKDPAEGNKLFGLEISQFYIALGAVLTMGAAANYGRIIILRIVGERIVARLRSQLYRRTYVQNAEFFDANRVGDLISRLSSDTVIVGKSITQNLSDGLRALVSGGAGFAAMAWVSLKLTSILCLMFPPVAIGAFFYGRMIRNLSRKIQRNLGTLTKIAEERLGNVRTSQAFAGEIQEVGRYNHQIKKIFALGKR…	803		scaffold_9:664031-666849 (+)	511892	ABC-B (HT)	ABCB5	MelvaABCB5.1	MSAAMRWGLLLRGPGWGASVCDVASKQLSRTNPTSAATQWSSVGPAKVSKRFNSSFQSPPKPASSSFKSSPQPLTSKLLSHSRTGLSSPWRPAIAQLRPFNSTSHLREAPKDTDRQDLIEKEKARREEEEEDHIDEGGFARSEKASKAAQVNLSARLQSSKAQANSAGFGEIWRLIKIARPEAKWLALAFAFLLISSSITMSIPFSIGKILDLATKDPSEGNKLFGLEIGQFYIALGAVLTMGAAANYGRIIILRIVGERIVARLRSQLYRRTYVQNAEFFDANRVGDLISRLSSDTVIVGKSITQNLSDGLRALVSGGAGFAAMAWVSLKLTSILCLMFPPVAIGAFFYGRMIRNLSRKIQRNLGTLTKIAEERLGNVRTSQAFAGEIQEVGRYNHQI…	808
										scaffold_17:243062-245913 (+)	106267	ABC-B (HT)	ABCB4	OidmaABCB4.2b	MAKELGVNRVLHYGCAVANFLFLALSVLIDFGRVSRRRADTKPLSRLCTILLGLVPVSYIIEGVIITAQNDGSKIFEAYIFHIVVLAGIWSIVGGTRRHAPQYELLGLSFLTLVFEVPILAFALSHELRYSKPSFQIACQVVQIIIIFSLFMGRGYALARSRKSSESGLPPLLPNGVDQRTGETDYGTGPLNYSDMEENDSLASGGDDVDSDTDDEGGIKKLRAKRLQETGSWWIYLKDFSILLPYLLPRHDRKVQLCIAISLLCLAGNRILNILVPRQLGIVVDRILANEAPYDALGIWLLLDFLGGESGLGLIEELAKIRIKQFSYLQVANTTFNHVINLDMEFHAERDTAEVMKAIEQGESLTTLLDTAVIYIIPTIIDLLIAYIVLYLKFNIYVS…	824	intron-free (processed pseudogene?)
										scaffold_1:1526338-1529023 (+)	174267	ABC-B (HT)	ABCB5	OidmaABCB5.1	MSPAAVLRSHGWGSPLGRTTWKQVPRTNPTITVSRLSRSGPFEIAKRHKSDLNLPTKPSPSLFQAQPKFTAFKVPYKPQAILASPWRPAITQLRPFNSTAHLRESPRDSDRRQDLISKENARREEEDEDRQDEGNFERSEKASQAAQVNLSARLQSGKQQQNSAGFQEIWRLIKIARPEAKWLGLAFLFLLISSSITMSIPFSIGKILDLATKDPSEGATLFGLELNQFYVALAAVLTLGACANYGRIIILRIVGERIVARLRSQLYRRTYVQNAEFFDANRVGDLLSRLSSDTVIVGKSITQNLSDGLRALVSGGAGFAAMAWVSLKLTSVLCLMFPPIALGAFIYGRLIRNLSRKIQRNLGTLTKIAEERLGNVRTSQAFAGEIQEVGRYNHQIKKI…	801
ABC-C		scaffold_8656:8672-14936 (+)	12648	ABC-C	ABCC1	GloinABCC1.1a	MLNQSNSYCGFDSWGPWKNYDSINCFQETLINVGIPLVYTIGSVCVLLTTYIKYKRKKSLFYEPLISGQISSSYGAISSVDSNIDDVEEIDDNPEFITLNEQRNKIFDFGRLFFGAVMFALFCSVGIMRWSEYNENKCEFYWIIFSIVEELIWIYATLLAFINLTSQQRNIFHLRGHLDILYFITFVASIYNICSFYLQFNKYFITYYSFGLLVLIISFILVMITIMEPEDDPEGILSKPNSEGRFPSPEVKCSLYEHFTFSWLIPLMAKGFRKTLDENDIYELPDYSRASNVLKGFHRKGSLVRSLFYTFRKELFVQFCYSVIWSITLIFAPPYFLRKILLYVQNYPNNGDETQVSAYFYVIGLFLGTIVPSLCFQQALYIGRKLGIKTQAIIIGEIY…	1623		scaffold_19:364780-370081 (-)	106505	ABC-C	ABCC1	OidmaABCC1.1	MNRCAGPIWQIDDISNCVQRDFLKTLFPLIVVGISFLTLVLQAVRRHVALWKRPIYQSVSAEPENSGVAGAHGGLDVAGEDTGAEEDEEDLTMERGRLILTKTTTQGSVAAIDSPRGQYTLVVVELLAIAAVDAINIAALVLHAYGHKGTLAAASGVATWSYILVLATFRLTLSSTRWRIPRVWNHTASLYILMWLFSLVIFRSVLIHPRSRLAQILVITEFSLISFLFGIAITTRKGNKAVVLEWEGDIEPSREPLASLFSLATFSWVDAIVWHGYMKAYELPDVWNLVPKDKAASVLANYRQLKKTTSLAWHLMRYFRMQLLAQCLYAIFGGIFTFAPTLLLKAILEYIEDPDKAPRNVIWLYVILLSFTDILRSLADQQALWIGRKICIRLRAIII…	1692	replaces the model 34348	scaffold_17:1133891-1139526 (-)	582353	ABC-C	ABCC1	MelbiABCC1.1	MLGKCEGPIWQVDDITNCVQRDFLKVLFPLIVIGLSFVHLLSQAIRRNVKLKRNTNPNASANGSSRSRDFNGAAYQSVPADENGSTTADEDEDEGLTIGGGRLALTKTTTKGSVAAIDAPRGQYTLVVVELLAIAVIITINVVALVLHAYGPNGSLATVAGIITWAYVLVLATSRLLLSQTRWRIPRVWNHTATLYGLMWLFSLIIFRSALIHPRSRTAQALIISEFSLNTLLFGIAITTRKGNKAVVLEWENDIEPSREPLASLFSLATFGWVDAIVWQGYKKTFEISEVWNLVPKDKAAAVLADYRQLKKTTALTWHLMRYFKGSLLTQCGFAVFSGFFTFAPTLLLKSILEYIEDPGAAPRNVIWLYVILLSFTDIIRSYADGQALWLGRKICIRL…	1696		scaffold_6:2120816-2125993 (-)	422294	ABC-C	ABCC1	MelvaABCC1.1a	MLGKCEGPIWQVDDITNCVQRDFLKVLFPLIVIGISFLHLLSQAIRRKVKLKRNANPNGSSRSRDLNGAAYLNVPAEEDGSTTAEDEDEGLTIGGGRLALTKTTTQGSVAAIDAPRAQFTLVVVELLAIAAIIAINVAALVLHAYGPNGTLATVAGIVTWLYVLILATSRLLLSQTRWRIPRVWNHTATLYGLMWLFSLIIFRSALIHPRSRVAQALIISEFALNTLLFGIATTTRKGNKVVVLEWENDIEPSREPLASLFSLATFGWVDAIVWQGYRKTFELNDVWNLVPRDKAAAILADYRQLRKTTALTWHLLRYFKGSLFIQCAFAVFSGLFTFAPTLLLKSILEYIEDPGTAPRNVIWLYVILLSFTDIIRSYADGQALWLGRKICIRLRAIII…	1692		scaffold_54:1170390-1176407 (+)	667390	ABC-C	ABCC1	CengeABCC1.1	MFAHCKLPIWERDDFSRCFEQDYLQTLFPLIVCDASLLYLSLQLYQAAKRSKTYSKYCLVDDMSHGYDGSVSAGYRDGSTYDEDDSDTDTDEFERNERLALHPTISRRTESTMEVNKPRGEVLVVVMEELAVLAELGLHIAVLVTGAWGHRGRTATIASVAVWAYIAVLASLRLLFSSSSRYSFPRLWYHTAFIYGFQWVFITLMFRSAIIHPRSGLSQKLIIADFALTTLLSLIALNSRKGNKAVELEYEGDIEPAREQIASVLSLATFAWVDAIVWKGFRKTYELTDVWNLVPKDKAGTVLANYHQVEKTSILAWHLLKYFKRGLLIQAAWACGSGFLTFAPTLLLKAILEYVENPEYTPRNAAWFYVILLFVSGCASALADGQALWLGRKICIRLR…	1739		scaffold_18:817718-823810 (-)	2291	ABC-C	ABCC1	TubmeABCC1.1	MHFLQCKPPYWRGDDFTLCVRRVFVQFILPLTLVGISLLWLLSSVVPKKIKSWRSKKYRQLPIYENAVGVPTHDSDDGEDTDEDDDEFAEHLSLRHTISRTTVHELKIDRPHGEIALVVCEELAILGLLGISIADAAMNTEAIRHIERLPFMASLITWSYIFVLATLRLVFSGSSSYDLPPLWYHTSFLYMLNFLLIAVSFRSALIHPESAVSQALIVTRFVLVSVLCVIAVTSRAGNKVVTQEIVDGLEPSREPLASLFSLASFSWVDPLIWKGYWKSFELHDVWNLRNDDIAVTVFLDTNCLNRKAHTLAWTLAKHFKRELAVQAAWAVFYSMFTFAPTLLLRIILQYVKSPEDTPKNVAWLFVVLLFVTATVQAIGSGQALYIGRRICIRLHSVIV…	1652	proposed protein sequence differs from the one present in the database
		scaffold_4310:10837-17332 (+)	6489	ABC-C	ABCC1	GloinABCC1.1b	MDIMESLETIPSVVVVSLSSIILFFQGISSCKPCGYQELSSKDTGDIPIGSTRFSTVKRDVAKIVIILLQIGLFGFLFYLRYIRNENEQNEYSILLNIALMICWSYALILTVIGITSGSRKWGWIINFHLTAFYLTAVFCSLLQIRSALYSHSNSVNFSKIKRIEVLISLANFILSLIITIVSITTPRGPPLINNNRPVYATEYCSLWDFIMFNIVDLLMKKAYYQSSLSDSDFDQLPYSLRTSPLYNYFKRRRDRSLLYRIVEANKKVILIQLLFTVITGILYYAPFAFLYRFIEFIQNYQYGEKLEWGIIYILAMFLSNVILQLSVAQVWYWSSCVLQVVVKAQLNSEIYSKSLKRYDSTITSFDDDDDDDDEKEDENSGKDNEDADDEDQNNQNST…	1641		scaffold_3:1708048-1713151 (-)	192674	ABC-C	ABCC2	OidmaABCC2.1a	MDISLAKVTYTSFILVVLFSLSSLWRLCKAPWRVNSPDLPALYEDEDGVATEESMARFSTKRQFLIIFVAAPVGLAASFGLAVWATVLKDSFSDLTIVQLWLLFASWLLMLVQLADTARVDNCVERFNRAYWNLYSCSLIIALGWVLLLGDLPPSHRRTILGSVTALQVLASGSIICGLASIERRPDVYRPDGTLVERQLKASLWGRYTYSWSSDILDLAATKPIDITDMPALDSHIRSKEAKDKFRNTSLKPTVKLWLLIFWNMQAHFFWQWFLITVSCFFDVGPQFTMLHLLRFLEDRQDFNPLDPKGWIWVGSMFLITVGSTLIDYRIFWLMMTDISIPLRSILTSLIFEKMMRIKDTKEPTSENDDETTAKDKDAINAKKIPESGPRKPKTQQDV…	1554		scaffold_126:137054-146248 (+)	645746	ABC-C	ABCC1		MGSSFCFAGSYPSSSRRRPSPEETCSYFSYYVSYGWVTKVILKGFRGKLTLGDLPSLPFYDGPLLWLPRIQDARARGGGTTFWTLIILLRAELSKMILCATLTAICELIAPFAMYQLLDYLAHPELAVVRPVLWVCLLFIGPMSRSVAFHQYIFTTTRLIVRVKISMVQEIFYKAMRRDENEAMLDETTESQSANNGHGMPKAGSKRNLKTGQIANLISYDVDAIIQARDILTIAMTLLYRMLGWSSMAGLAVMLLCFPIPTFLARRMSSVHTRAMKATDTPIRTIKYFAWEHAMSEKIEEARQAEQRIIGDFIPLLTLFVMFSCYTLGMGQSLTSATAFTSLSLIEILRSQFAWISRTTRFVAQAKASLGRIDHYFETFIDMQHHPEGPPSLSNATLS…	1154	putative pseudogene (disrupted by insertion of LTR retrotransposon)	scaffold_1:2410280-2416567 (-)	550713	ABC-C	ABCC2	MelvaABCC2.1a	MMSVTDTGEWPYGILLFVLLLTNRSIMRLTKGSKRANATGDGLYEDEDGAAAEHSAIQFSSKQSFIFIWVVVAAGLALSFSLAIFVTIQRDQAFGILNSLQILDASQESKPVARFNYGVLSASTCFLLGSFYFAAHLDQILQYPGHIFLVVLGLLQTFVAFASALMLLSIDRRPDVFRPDGKLVERQYQRSILSRMTFSWSSDLLDRAATKIINVGDLPAMTAFVRSAESIIRFRSTSLKPTVALWKVILWNFRFRFLRQWILVTVLAIIDALPQYAILRLLQYLEARQNFDTIDPKAWLWVGVLLVSTLTFTLVNNRITWFMISELSIPARSILTTLLFEKMMKVKDCKDPPKSEKRRADEAPKSNGSNQANKANPNADGPKKASRQTKHQLVNMFAV…	1520	replaces the model 505926	scaffold_1:1797800-1803418 (-)	672389	ABC-C	ABCC2	CengeABCC2.1a	MSLLTLWPILTAASGLFFTLFASGPALAHLTQISLHGYKQLDKDQLYVDKDGTATAESQRTFPSSRLQTTVLSISSLAGASLALSSAICEDSSRSNKYDCIEALEWLNFAALIFVFIQSSTITLTKDPLRRFELTINSAATQAVLLAVMCLQQNVWELSRPHQDFVIGEIILLLIGFSVCLTFPRRPEVYHAGKVVDARSRELHDSFNKRGRKGKLAKLVIISHAPAIILQHVITLIDAVMAFMPQYCFFKLLRALENQSSDVSVSITATTWAAGLGLSMLLLNFAGTYMWFTSRNLIHVPLRVQLSALIFAKSLRRKDVKGVQRRQSVAANIDGESPMVTVDGGGEVEGHNEPEEDLRKTRQGTINLVGFDVARVADFTIFQNFFLLVIGKMATSFTF…	1550		scaffold_19:996301-1003204 (-)	2556	ABC-C	ABCC4	TubmeABCC4.1	MDPFFSTWTSSSSLSKQPHFASPASINFNTWGLGSTARLGIYGVTIVLAVSFLLLRRFLSGDPFFPPADYRSYNIVNRKLFLELYDADELPKAPIEELRGTRLTLAWIQALCYSSLVSVNATLLILRCLRREIITDEVAELVYWTFLSALFLYRFYPNPYRPTLQTLTSVGILVPLLLIMERDLLPKLLLHPSRERLIDVRTGWAVYARLGLTLAIGILSLATPRVWYPVDPSAGGEPTPEQIASPFSYAISYYWTESTIRVAYRRDVEVEDLPPIPDYDRGKLWSKMIVNHQRSTTFWTLLSLMKYELSLMTLFSFLIGATQFIWPLSMKHLLAYIEGSSQPIVTPWIFVVGMFLGPLLGGVAWEAYVFQSNRVGIRVKAALTQSLLEKTLKIRFTAD…	1519	proposed protein sequence differs from the one present in the database
		scaffold_5764:5899-11440 (+)	69340	ABC-C	ABCC1	GloinABCC1.1c	MLRHDLKGYELVFSIWNVIACGILLACSLKRPRNPELKYTSNREISHDTIASIWSLLSFAWMTPIIKLGNKRVLSEEDLWELPLRCQAAQCYDELEKMNNMDLLSRLLAANATNLVFFLIIAIFRSVFAFTTPFFLYRLLICISLAHKNKLNYTEEPYLYIFGILLSEISRIIFLNQLNYQLVWLGIRVEQMLSILVYKKQLRMKASPRSANNRTSNVLTTDVDDIATFFSNLPFIITIPLEILIATIFLYFLLGWSSLVGVGVMILCLWSNKRFGRRITRLQKRVKKARDERVGEIFELLHAVRMIKMFAWERSFHERLMLSRKKELTYLRSLFWRTTMHTLLVHLTPFLVTLFAFAAFTSGNTLTAAIAFTSITLFNTLKQPLQIFPNLVVELVSLG…	1372		scaffold_6:2044256-2049230 (-)	28493	ABC-C	ABCC2	OidmaABCC2.1b	MLKYDSKSLASAAASLLLIVFLTIPALFGAVLHLREPKSKPALYEDKDGVASEESMAAYTAKYPKVLLSIFTVVGFATAVCLAVLGTVDRGLDPMFLENWLTAGQWFLVLVQGLAVVLIRKSTKSYTLGVYVGVSCVFILLDLLYHDGLRARDPLIHSLGPSGVTGLRFSQLILAAASGFSAICIPRRPVVFKDGGPVDGMFTVSAFGRYTFSWVSHLLALAREKKRLNLEDLPKMDHHTRSRDLSQSWGKAKHSRRLWIELFLAHKEPLMMQWFLTLLQAFGNFAPQFVIYHLLKILESRVRGQPISPEAWIWVIVLTITTLGASWIEAWLFWISWSELAIPVRSQLSALIFEKAMRRKDVKGASKKKENGETPGASTGDSSPKEEEEVEGDPKGKQS…	1538		scaffold_53:1358891-1364682 (-)	557468	ABC-C	ABCC2	MelbiABCC2.1a	MHLTPQLEDLAIVLTIFIFLFTISSIRSLAKGNWREKKNPNHDQALYEDEDGAASTKAAEEFSNKVQFILIFAFVLIGLGLAIADVVVTVIEAKSSTASSDPQHIGIFLLFPAWFLLILQLINTSLQQRPLTRFKSAISRLTSCVLLTGLVWISLLGDAARVTTILASLQMASILALMATIFSIKRRPVVFRPDGKLVDQQFNVSLWSRYSFQWCTDVLSAAGKEKFGNEDVPAVNHIVRSENATERFYNIVIKDSMPLWVQIFWAFRSQLILQWLSILFSNFFDVAPAFATLQLLKYLETRTDPNAIEAGSWKYVVGIAVASMSSHMVDSRIMWWSMADIVIPLRSILTGAMYAKLLKINDSSEPPEEDLSKTEDSKADDAKTTDQKNRSTSQQDVVN…	1571		scaffold_9:79926-85369 (+)	458668	ABC-C	ABCC2	MelvaABCC2.1b	MADLLTFGKYAAPAFVVATTVPVVWKFGKNLRNPRLVKSEALYEDRDGKATEESMKAYSTKKQFIVIFVGLGVGIAATFALLVNTFIQVLEFHDPSLIWITFGCWILALIQVLGVFRETRIVARYSQGILASFSFLFLAALAGIIISGENEHIDYPGAVILPLTSAIQVLSAFAVFLGFISIQRRPDVFTPEGKVVERQHTSSFLTKYSYDWSSDILDLSAKKLVEFSDLPAMDSYRRAKDAKDTFQSIVLKPTVSLWLQIFWAWKWQLVYQAVMCIVSSAADVLPQISMLKLLEYLEQRKETGVIDSKAWVCVVLLFLATIVETLVDYRISWLMWSDLGIPIRTTLTTLMFEKMMKIKDCKEPPKEEKSDEKDKDVNGKPAEDAKLSKADAKKIEEKK…	1635		scaffold_78:67129-71785 (-)	592039	ABC-C	ABCC2	CengeABCC2.1b	MESVWSISNTVHTSGLIFAIALSGLPGARVFSWLRRSDLQCQPSELPQQYQDEDGEASVDSTRSFADRLQRVAFACSAFIGSTAAFARYILTLNTGKSLDRALQFGIWSCLMLQSLALFTEPTAPARFSIALQGSANCLNVLCALAMDIYANTIDWNSFDWRDRLLIFVEFAAVGIACLHGVLLPRRPDVFWKGSLVDRQFTSSWLCRLSFSWPWSALRAAPGKTTFGIDGLPELDRKTRSRYLLQRFQYDSARTGAISPLWKTLAFSYRRELLRQLALTIIGSTISFAPQIMLLGVLRAMENEMGDDNRLATLAPWVCTLGLSIVISASVQQWNIWFSSMDLGLKMQKQLTMVLFDKLLRARGSSLNSPNRPEQDDKSSNPNASGHNIINLIAVDTQQ…	1507		scaffold_220:60353-66466 (+)	3149	ABC-C	ABCC6	TubmeABCC6.1	MRGNFCGDPEGWGPISPHGRSDFTPCFLDSVIDGVSLGIIFFGAFQVYWLSRKKPVGAVKDWSYTLKLGLVAGIIAVSALLASLQVEYSDSWFYDIRFWSPILSCVGLGVAFTVHYLEHDRSWVPNGVLLFYWLFFIVIHGVELRSSVDLHDHKHRLPRLIAVTCAEAAGIFVFLLQLIVPRKRGPYALVGEDEVENECPSEIANVFSRLTFGWMTVMMKRGYNKFLTEEDLWNLRKIDTTRATGDQFTEAWEKELQKEKPSIWIALLRAFGAPYARGSLYKIGNDVLAFVQPQLLRLLIAFVSSHNSNNPQPVVRGVAIAFAMFGSSVVQTLCLHQYFQHAFETGMRIKSSLTAAIYKKSMRLSNEGRASKTTGDIVNLQAVDTQRLQDITQYGQQLW…	1511	proposed protein sequence differs from the one present in the database
		scaffold_9561:1524-7686 (+)	13919	ABC-C	ABCC1	GloinABCC1.1d	MSLIDTLPQVVVILFNTLILRIQDRKDDDLGSGESDSDIPDFSSRFSTLKREVINTGFTLIQTCSFAFLFGWRFSQKQEINPVLSAGLLAIFWFYAFVLSTITIYTRSRTFAWIINCHLSIIYTVSSICSLFRFRNIFKDTYYFTLSIESVITIGDLIVSTLLAFIVFTTPKGPKLYYKGRLIFANSYCSFWAFLTYSTITPLLKKAHKFEQLNDSDLDQLGYSLRATALYKKFERWRGRKLLFRIWKANQYEIIIQIILALIIPFLYYLPMILFYYLLEFIQKKSPDDSLGWGFIYLFGMIFSKFLLTLVYGQNRYWSAVVLPCNIRGMLNSEIYYKSLKRFDSHTSTNEKEDDQAREDNTKDNLEKDKATIGKITNLMTVDTNRICVAMNVWNDIIE…	1539		scaffold_11:933356-938784 (-)	167306	ABC-C	ABCC2	OidmaABCC2.1c	MELVYRPDDAALGLTILIALYSLPAIRTLAIGGWRAKNPNRDGILYEDEDGVASEDTIGQFSNTPQFIAIFIFALSALGLSIADAIFTVVREDFESVRSGVSLLGIFLLIPAWVLLLLQLFVTAREVEPVTRFKSAISKLQTCFLIITLALVTLHGDYGQSQNYTDRVFVTSVLTGAQVIAALGLMATIFCLKRRPAVFRPDHKAVDRQMTDSLWARYSFQWCQDTLKAAGKEKFENSDMPAMDHVVRSENATANFKRIVFKEDNLPLWAHIFWKFRYQFLFQWTAILFSNFFDVAPAFATLQLLRYLENRDDMDAIDPKAWKYVAGIVVATVSSRLVDSRIFWASTAELVIPLRSSLTGLMYEKLMKMKDSIPLPAEVNDDTKKQDSKTGVKSQQDIV…	1559	replaces the model 105086	scaffold_126:204866-210082 (+)	695980	ABC-C	ABCC2	MelbiABCC2.1b	MGDLLKLGTYAAPAFIVATTIPVVWKFAKNIRRPRQTKNEGLYEDRDGKATEESMAAYSTKKQFIVIFIGLGIGLLASLALVVNTFAQILEFHDPALILVTFACWILALIQTLDTFRETRVVPRYQKGIRTSFSYLFLAALTGIILSREDTLIGPPGNILLPVTSAIQIFSALAVFFGFVSIQRRPDVFTPEGKVVERQYTASLWTKYSYDWSSDILDISAKKLVEFSDLPAMDSYRRAKDVKHTFRSIVLKPTVSLWLQIFWAWKWQLIYQAVMCVVSSAADVLPQISMLKLLEYLEQRKESGIIDSKAWVCVVLLFLATIIETMVDYRIGWLMWSDLGIPIRTTLTTLMFEKMMKIKDCKEPPKEEKTDEKDKDKDANGNPAEVPKESKVDAKKKEE…	1638		scaffold_26:672326-677436 (-)	591595	ABC-C	ABCC2	MelvaABCC2.1c	MLENDSRSLVAGVAGLGLVFLLTLPSLLGVASHLRESKQQSGLYEDEDGVATEKSVAAFSAKIPKIFLSVFAILGLGTSIALAALETLAAVDVIETWVNVAQWFLILTQTAGILMIKNSLKRYTLGIYATISSIFLLAVLLFQDGVITEETGHGGDFGSREEVSLRVSQLALSALTAFSSISLPRRPDVFRDGKPVDRMYSVSALGRYSFSWVGGMLALARKKNRLELNDLPTMDHYTRSKDLSEEWGKEKHPRKLWIEIFLAHKWPFMIQWLLTLFSAFGGFAPQFTTYHILQILERREPGDASSPEAWVWVVALTLTTIGQAVIESWLFWISWSEVAIPIRSQVSALIFQKAMRRKDVKGASKKGKKENADVPNLAGNAATDKPEIDEEDEADPKGK…	1567		scaffold_27:3432-8707 (-)	678217	ABC-C	ABCC3	CengeABCC3.1	MNIMGQKIQMVFAPSAQFRGIMGFPQCHSIWDPAKARFNNCFLPVISALPAVIAACILLGYVISLLHIHRPAWAKSFITEPTPRDELTQGIIRRPKFRTAVLLAVPLIGLLLQALIVFFLSRDFLDIYPAVAWVASGVLITFKRPNTAPFSLLILYVSILVSQLIVLVHTRSSWHPVDVLAILGPVTAFSGSVIILCMPMRDPELPGDEICPAFQPPNPKLRSPEDNLTPWQFMTVSWMAPLISIGAKRQLNDEDVWSLAYEFQHRRLHDAFRELYGSVVRRLLQANWFDLMLTSILGVIELLANLSTPVLLQQLLRSMEDRDSSKGTSVTYAVMSLAVRLVAAQSSVFSLWFSRRAYERSRGEMITMLYEKTLNRKILSVGKNVPAEELPEADSEESD…	1494		scaffold_34:872867-878664 (-)	4377	ABC-C	ABCC7	TubmeABCC7.1	MSSSSDGEVITNRGFQKETTGGEGLNPKQSWWRKKRQFNPLRWGPVPPIPTQMSVSKEADAGCLSRVTFAWMGPLMRVGYSRPLVPTDIPLVAPNRSSRVITNKLQASFDRRRRQGDQYPLLWSLNEVFFREFWLGGFCRFVADCLLIFAPFCLRYLIQFSIEAYTASERGTPGPPVGRGIGLAFGLALMQMFGSLFINQFLYRGMIVGGQARAGLIGLIFSKSLKISGRARAGGTSSRNNVSDSEATAGQQEKDKKDKKNKRDGEGMGWPNGRVVNLMSTDSYRVDQAASWFHLLWTSAFQIILTLVLLLINISYSALAGFALLILGVPVLSWVVNILAARRRAMNRVTDKRVGLTQEILLGVRFVKFFGWEKSFLQRLESLRNTEIGAIQFLLGVRA…	1404	proposed protein sequence differs from the one present in the database
		scaffold_10922:1639-7355 (-)	73604	ABC-C	ABCC1	GloinABCC1.1e	MLICFVRERRWKWILNSHVTSICAAACLCATWQLRIASAFYRDTELIIAIINLVNSTILCVISITTPKGPPVFNKGGRPITSIVYCSIWNFITFSTVIPIIYKSFKKKSLDDSDLDELPNEYTANEFYNKIQQWPSNNLLYRIWKANQNVILLETFFVIISSFLHYLPILFLYSLLDFFQGDKKNIEWAIFCVFGILIGGLLHVFAISQHQYLGGSVLQSSVSLMLNSEIYSKSLKIKNNVNEIGKISNLMAVDANRISQFMIWWASLIEAPVQIGIALFFLYKLLNSACLFGILVLIIILPIQRWTGKYFSQNQEHLMKTRDYRVSLMNEILHGIRMIKFNAWEGNWITRIMNARNIELKYLKKSFILMSTFNLLWIASPILITTVSFLTYTKIQGNE…	1358		scaffold_18:586582-592056 (-)	148967	ABC-C	ABCC2	OidmaABCC2.1d	MAEYNTSSIASGAVLLFLIALLSLPSISGLVSHFYEPMTKPTLYEDADGVASEKSVAEYSAAYPKVILSIFTVVGCATAVCLALFSTTKRYLDSMVLENWLIACQWLLVLIQSLGVLRIRKPSECYGLGIGVTASCILLSLNLLYCDWLFVHNFSAGSLGSPLVAVLRFLRLAFAALAAGAGVSIPRRPNVFKDGAPVDAMYTVSAVDRYSFSWAANLLYAARERNRLDLEDLPRMDHLTRSRDLDQSWRKIEHRRKLWIEIFIAHKKSFIIQWCLALAQALGNFAPQFFLFHILKILEARVSDQAVSSQVWLWVLYLTLSTSGFTWIESWLFWISWSEIAIPIRAQISCLIFQKAMRRKDVKGASKTKGKGSGGPDISEGPLVNSTAANKLNIDDEKE…	1547	replaces the model 183917	scaffold_153:61453-66600 (+)	541556	ABC-C	ABCC2	MelbiABCC2.1c	MLENDSRSLVAGVAGLALVFLLTIPSLAGVASHLRESKPRSHVYEDEDGVATEKSVARYSAKIPKILLSVFAVLGLVTSIALAVLETLAGVDVIVGWVNVLIVTQTAGILLIKDSVKRYALGIYATISSIFLLAVLLFQDGVITEDASHGRTFGTSGEIGLRISQLALSALTAFSSVSLPRRPDVFRGGKPVDRMYSVSALGRYSFSWVGDMLTLARKKNRLELDDLPTMDHYTRSKDLSDSWGKKKHPRKLWIEIFLAHKWPFMIQWLLTLLSAFGNFAPQFTTYHILRLLERRQPGDPASPEAWVWVVALTLTTIGQAVIESWLFWISWSEVAIPIRSQVSALIFQKAMRRKDVKGASKSNKKESADVPNLARDAATDKAEVDEEDEADPKGKQSTV…	1567		scaffold_30:485833-491364 (-)	502639	ABC-C	ABCC2	MelvaABCC2.1d	MMGLIPQLEDVAIALTIFIFFLTIPSIRSLAKGTWRAKKDPLDQALFEDEDGAASAETADQFSNKVQFLLIFLVALIGLGLSIADTVFTIIDSNSSTASSSPRHIGIYLLFPTWLLLTLQLIDTALLLAPLTRFKSAVSRLTSCFLLVGITWISLLDDAAPVITILTSLQMASIIALMATIFSIKRRPTVFRPDGKIVDLQFTGSLWSRYSFQWCSDVLAAAGGEKFGNEDVPAMDHVVRSENATERFYNIVIKDSMPLWVQIFWTFRSQLMLQWLSILFSNFFDVAPAFATLQLLKYLETRTDPDAIEAGSWKYVVGIVVASMSSHMVDSRIMWWAMADIVIPLRSILTGVMYAKMLKINDSSEPPEEESSKSEDKKDGDVKTPDKKQRATSQQDVVN…	1570		scaffold_5:552611-557825 (-)	703011	ABC-C	ABCC5	CengeABCC5.1a	MPLRCSIDTQKGFGPSNPWCYGGFDFTLFFEEIILSIIPFTIVFPVLILRLIRLYKASIKVEGRLWHISKQSCYALYGGVQLLSLGAMSMPDTVKTRAAIACVVVDLIATFMLALVSYFEHYRNARPSSTIGIYLTVSIVFHAARVRTLFATDDARPLGIILLIATVIKSSLLVLELKEKREMLIAKEEFSAPEATSGFFNRLVFWWLNPLLLRGYKTPLQENSLFEVQSSLIGEQELLALYEKWEKFGYGLIAAYVLVYCGFALSGALHQHRTYRSIAKLRGTLVALLYRKTLTLSSSALKESEAVTLMNADVERITTGLRQVHELWASFFEIALSIWLLYIQLSWAALTPLVVIFGCTFAAIGLSPKLVNSQKTWLDRIQTRIDATASMLGAMKGIK…	1419	part of putative NRPS cluster
		scaffold_18143:4163-9936 (+)	78490	ABC-C	ABCC1	GloinABCC1.1f	MWYLRTTFIISINGISSDITKNIEKIVAICNFILSSIATAVAITTPRGPPLYDNGRPVTPISYSSILDFITFATMTQLLKSAYYKDGLSDSDLDQIPFNLRAITAHHNFKVWRSKSLLYRIWKANLHIMIYQLITTVFTALLFFVPVVFLYNFLEYIQKKPLNKASDWGYVCIFGMLISNFLLYLSIGQQWYWSASEFNTSVRGMLNAEIYAKSLRMLNGLCLNDNEENKNDGSNISKSNNLAASVGKITNLMAVDTNRIGQFSMWWTTFIDCPIQLTIALYFLYQLLGIASIFAFITLIIILPINQFVSRHFTKSQNKLMKFRDNRVNLMNEILQGIRMIKLFAWEKKWRNKILDVRESELKELFKAFLCLSMYNLIWMATPVLVTIVMFYVYTKVQG…	1387		scaffold_35:64954-70096 (+)	107055	ABC-C	ABCC2	OidmaABCC2.1e	MTPETASEVVASASALTVFAVTCVAVRSASTSKAHHGYTNLGESDGTLGDGENSRTILVTTQGDVSSNYKTRILIVIGALAAFLSSGFILVLIITGRDSFPQAEGWIFVAGWSLALGQAILLARERTMVKRFSIGICIALSCAALLLGTLLATYFIAIQKSKGEGNHPLIYYILSLVEIIGATVTAVASVSLPRQPPRYRDGKAIDAQFSSSALGRYTFFWAGPLLKKARVQNSLNQPDLPELDDDTGSRRLHSRFRSSIAWTKQRQPLWYRVFKYHWKIIAKQSILTGVESFAMMLPPLCLYKLLSLLEKRSSLENGDMDLWFWVACLGVSKVIHLGFETWTKWISFAILATPIRAQLSALIFVKSMHMKNVQAVERQPVMKTSEGNKMSVDGAEDYE…	1549	replaces the model 185003	scaffold_191:263485-263724 (-)	479727	ABC-C	ABCC2		GSPLSHGQSQLFGLARASLLNDRPRILILDEATSSVDAKTDELIQRIIREESAKYTILTVAHRLDTNRDADTILVMGKGR	80	putative pseudogene	scaffold_12:838372-843310 (+)	61760	ABC-C	ABCC2	MelvaABCC2.2	MYSDKDGMATKQSQAVYDRSIRRLLFVTSLLSWLGFVAAVLNGEYTGNNLHDLVSLDEASFLSLGQFLWPILSFHSFALHWKESPAKTYAAGLRGSLLSVLIIFSKLPASVDSAKPVFALSLTSLQLATSFLLAIVQTLFPRRPDVFDPDGRPVDFERTSSAFRRFSMHWCTTALDLAGRPVALDELPVLNYLTRAKSQPLIALTLPKSATWDLILAERYLGFAKQWTLMFIRSILTFVSPYCVMRLLKSLEDSNGRTDDAWIWLIGIGISSTCLSVLNYHLIWIQWSEMAIPVRAQLTMSIFQKALRRKDSKDQKKDPDSKAVSYKAEPVNLISSDTIALSQFTAMNYIIPSSFARFFFAMLFLLRLLGWQSTLVGLIFTALFVPVHTYLIQQHKATQ…	1407		scaffold_56:518050-523216 (+)	699801	ABC-C	ABCC5	CengeABCC5.1b	MASNYTDIASTCTLHADNVFGPVVASPCRHGFDFTLLFEQSILSIVPSSIFLLLVPLRLFWLYRSSITTLPHYSVYTGKALAISLLAGLQLTLLILWTTNPTIRTLTSVPSAILSLVGALAIYPLSYLEHTRSVRPSALLEVYLIASLLLNIPQARTLFLQHNDISIAAIFAASIGAMLLLWILEARNKTKHLKYPYKEYPPEATRGVWNRTFFWWLNSLFVRGFKRILSLEDLYQTPPSLSSERLRDEMQAVWDRRSKPEGRRSLVWTCVKCLRWPLLSVVPPRLCLIGFNYAQPFLISRMISFVNQPRASQNYNQSLGLIAAAALIYTGVAVSTVCYMHRLFRSITMLRGGLVGLIFNKTLLLRDGVYDESAAITHMSTDIDRIAASMQSMHETWAR…	1464
		scaffold_19737:3270-4864 (-)	79410	ABC-C	ABCC1		DIENKAYFLTVVVQRWLGIRLESIANALIFFTSIFTVIERYKVDPAISGLVLSYALQVTGTFNWCVRQYAEVEANMNAVERLVYYSDSLDIEPAPIIPDHRPPPEWPVKGEVQIKDLVMAYAPELPPVLKGVSLDISSGEKVGIVGRTGCGKSTLATSFFRFVEPTSGKIVLDGIDVTTIGLKDLRSKITIIPQDPVLFNGTLRSNLDPFNEHDDAKLWNALRRSHLIQEDNDNVEEPTITDKSGALLITGETQPQQFKPEKLSLDSPVDENGSNFSQGQQQLIALARALVRDPKLIIMDEATASVDFRTDYLIQTTIREEFKDSTVLTIAHRLRTVADYDKILVMDAGNIIEYDSPYILMQKPNGIFKGMCERSGEFNELFEIAKGKYGSDQKVKKEE…	423	gene fragment	scaffold_3:1693188-1698117 (+)	101864	ABC-C	ABCC3	OidmaABCC3.1	MNQFEVQTGEGVYPFSLSHDDRMKCHIWDPVNASFTTCFLPVISLIPATIAICIVFGLVLTLLPCGPLLPWWSRNIIQEPKEGEEEEAVTSHKPLFGNLTIFLLMVSIVGVVLQTIAIFFPVLRMDMMIYLSISWAIATLLICITRPTTASSSLLWIYSSILIVDCIILFDGIPRIAPETVPFVLVPFLALGAIIIILNMPLRHSSMSSGKICLAFGPPTSDLRSPEDNLTMWQYMSVSWMEPLIKRGNEKQLNDEDVWSLGYEFQHRLLHDSFRELKGTVLSRLIEANALDLVLISILSVIELFANYSGPVLLQKILQSMEDPSSPKRAALVYSILSLICRLIAAQSAVFSLWYGRRCYERSRGEMITMLFEKTLSRKVVSVSAKARPDENLENTNGH…	1475	replaces the model 39454	scaffold_13:233371-238533 (-)	551405	ABC-C	ABCC3	MelbiABCC3.1	MALFGVQTGDGDIFAPRVLDGHPFASCSRFWDPVNARFESCTLPFISAVPIVVAGCILLGFLVKLLPRGLRSPEWSRAFVEEPKGEQGDLLPSEKKSFTRLTVVLFAVSGVCLAVQTLTVFLPTFRTEMVFPSASWAVGSLVIAICRPNTAPLALLVLYTTIFTTQAIIFVDSPSGLHVKDLPYILALISALVAIGVILVMPLRHPHLPKDQISPAFGLPTSELRSPEDDLTAWQFMTVSWMAPLMSIGNKRQLNDEDVWQLGYEFQHRMLHDTFRELNGSVLGRLFRANGLDLVIISGLSMFELAATFSSPVLLQKILQSMENPLAPTRAALNYAVLTLVLRMLAAQSGVFTLWFGRRAYERSRGEMITMLYEKTLSRKVIALSSKAIIEADTNGTSS…	1476		scaffold_14:357302-362414 (+)	556152	ABC-C	ABCC3	MelvaABCC3.1	MAVFEVQGGSGGVYTPRVLQIPPFASCARVWDPVNAQFKSCALPFISAVPSVVAVCILLGFLLKLLPKRVRSPEWSRAFVEEPKGEQDELPSGENKPYTGMTIILFAVSIACLALQTLTVFVPTLRVEFVFPAASWAVGSLVIAICRPVTAPLALLALYSSIFITQAIVFVDSPSGLHVKDIPSILALVSALVAIGVILAMPLRHPHLPKDQISPAFGPPTSELRSPEDDLTVWQFMTVSWLAPLMTTGNKRQLNDEDVWQLGYEFQHRMLHDTFRELKGSVLGRLFRANGLDLVIISGFSVFELVATFSSPVLLQKILQSMENPLAPRRAALNYAVLTLVIRMLASQSGVFSLWFGRRAYERSRGEMITMLYEKTLSRKVIALSSKAVIEVDTNGTSR…	1475		scaffold_54:456698-462150 (-)	708159	ABC-C	ABCC6	CengeABCC6.1	MHGNDNLQVLLTPFKPFAHGYLEATDTRQQPLCGNSEGWGPLSPHRYGFTPCFLDVWITAVAVGGIIVGAGAVWYLLKRCTPQPVKKNWHFYAKLITIGALIITTALQAALQIEYFKGVWAGDFRFWTTIITILSLFVIFYIQYIEHWRSRNPNGVVLFYWLSLLIAYAVKLQSLVSQQMYRIHLAYFVIFCVSVGLAALEFFLEWLVPKQLSAYDALGDDDECPFEYANVFSVLTFSWMTPLMKQGYHTFLTQDDLWNLRKRDTTRATVASFDEAWAHELEKKRPSLWLALFRGFGGPYFRGAMIKTISDCLAFIQPQLLRLLITFVDSYRTDHPQAVIRGAAIALAMFAVSVSQTAALHQYFQRAFETGMRVKSALTAAIYSKSTRLSNEGRASKST…	1540	replaces the model 689889
		scaffold_25153:13-1734 (+)	217220	ABC-C	ABCC1		MLVKSWQSLYIDLLASVFIFATALCVIILRKDGGPEYASKAGLAIANALQLLIFVQWMVRSGRDVAATMDSVQQLLYYRQNIPSERPNVIETNRPPPDWGKSGEIEFKNVTLRYNIYGVAVLKSISFHIHPREKIGIVGKTGSGKTTLLVSLLRIVELAEGNIIIDNLDISTIGLRDLRNNIAIIPQEPVIFAGTIRSNLDPFRKCTDEEIWNALKAVHLYDKVKSSTSRLDTQVLENGRNFSLGQRQLFCIARALLKKTNILVLDEATSAVDLQTDVIIQETIKKNFADHTVLTIAHRLNTIMEADRILCLNEGRVVEFDTPLNLLNNPEGFFYQLVDHSGPEVATKLKQIALQHAPSNNITIPDISNSNTISKEHEKSTIISPTISADSQHNNNQHS…	422	gene fragment	scaffold_1:526457-531148 (-)	99370	ABC-C	ABCC5	OidmaABCC5.1a	MGIYSSLGNLEVRAVNGSAYVDDNNFGPFFAIPGKATFDFTLLFEETILSIAPSALLLLLIPPRIIYLWKSPRKVISSYLLTAKITLLTIFSILQVVNVIEVSQSSLQTRASLAAALLALISALGLCLLSYIEHSKNIRPSSIINAYVLLTLPFDAAQLRTRWLRGDNPAGNGVASSILAIKLLVLISEATEKTRILFATYADRSPEDTSGLYSRGLFWWLNPLFRLSFRGVVYEDELFAADRDLLSHSLERYPQKHTLAWVMFRTMLGPLSASVLPRMALTFFRFMQPLLINSVTELVSDPGSESATNRGWGLTAAFGLVYIGLALAGGAYQHRANRMATMVRGSLINAIYAQTLDLSITSLDESAALTLMSSDVERICEAILSIHHLWSGPLEIALA…	1455	part of a putative PKS cluster	scaffold_22:20729-25767 (-)	650740	ABC-C	ABCC5	MelbiABCC5.1a	MDFSGCVDDDSFGPAVHGCRDNFDFTIKFENIFLSIIPASLFIVIALGRIIILSRRPEAVSGSILRGVKLAATNAYGALQLSLLIFSTDSTKPRALLVTSTVVSFCSSICIIGLSFLEHSRSARPSILLNAYLLLTVLFDVAQTRTLWLASTNFQELIFSRLFTVSVAVKAILIIIESQHKSRWVLWDVKGHSPEETSGIFGLSAFTWLLQMFLVGYTKILTLDDLFPLDGSMATEALQLRLMDNLRSSKSKGQKRGFGLAKAMAKTLKIPLLLPIGPRAALIAFKFCQPFLINILLNYLEEPSDHASKNRGYGLIGATILIYTGIAVFTALYWYLHERTLCMSRGSLAGAVYRKTTEAKITTIGVSAAITLMSADVERIRLGFLNLHEFWANCIEVGL…	1467		scaffold_1:555510-560531 (+)	447045	ABC-C	ABCC5	MelvaABCC5.1a	MDCSIAADQAFGPSISQCRRTFDFTLFFEETIFSVVPSALFILLAVLRLSVLSKKPSLVRRGNLYSLKLATSVLYASIQFCVLIEYCTAAQVKTKASVPSSTLTFVAAILLSITSLLEHTRSAAPSFLLSIYLLITLLLDTVRIRTLWKIGEATALCSTFVAGFAVKLVLLVAESWSKRSNLSKKDSEVASEELAGFLSKSLFLWLNPLLMKGFGNWLTPPDLSPIDSTLSSTRLAKLFESVTYTHYGEFSTWLGRTSWHYPVAAQPIFPRLLLTGFAFAQPFLVSSILDYLQSTTARSRNDGYGLLGACVLVYVGIAITSGWYWQQTCRLTTMMRGVLISSIFSKTLKLRTDADSESKAMTLMIADVQGIVGSLNHLNEVWASVIETALATWLLERQV…	1451		scaffold_17:1447241-1452276 (-)	695880	ABC-C	ABCC7	CengeABCC7.1	MSTPGDEKEWQLNNKEVAAESTRDSEPVATEPLEVVGTEKELEKELKVGPEKLTQKYLSRFESGVTDSSDDVVDAKSEASGKKKWYRRLNLLKRGKKPEVPKTRQVSREYHAGFLSLLTFQWMAPLMSVGYQRPLELNDIWLVNPDRSADAMVERFQTSFKKRVARGDKRPLLGALYETFKMEFLLGGFFQLTSSLLQSLSPFVLRYLINFSVEAYIAQHTGRKPPSLGRGIGLVVGITIMQMCQSMATNHFMYRGMMVGGQSRAVLITVIFDKAMKLSGRAKAGGKAPDKPPPEIKPGTDAEKKWYRLLLQKKKKEQATKSDQKGVLGDGHGWGNGRIINLMSTDTNRINQACGMFHMIWASPIAILLTLALLIINLTYSALSGFGLLVITMPLLGRA…	1464
		scaffold_3691:12266-19221 (-)	241332	ABC-C	ABCC6	GloinABCC6.1	MLCRDKDGWGPWRPDLPNQQFPDFTDCFEEGVILTSVNLLLIVLGFYEIRRYSKKHAVLPLHALNNWHNIAITITLYLLIALSIINFVSTLWSDWQLLNIMVISSFINLFTMFVAYSVYKKSYTHSHVSSPVLLLYWLFYLIAHILKLRTLVLMGYASKPFYFFTTLFSTILVLVVFVLELLPKPQSDYELINGDDNLNCPEESANIFSRSTFYWMTPLMKLGHQKFLTMDDLWNLDPQYRSKKISEDFDVAWNKELKKKNPSLLRAITLTFGGQFAFAAAFKAVQDILNFVQPQLLGELMEFVNSQRDRETSQPAYRGYCIAILMFVTAVIQTMFLHQYFQLCFISGMRVKAALVTAIYQKAFKLSNTSRQKSTVGEIVNHMSVDAQKLMDLFTYLHI…	1503		scaffold_2:35006-39651 (-)	38017	ABC-C	ABCC5	OidmaABCC5.1b	MPSETARQTNTSRAIIIRFSIHLALLVLESRTKTPAFSVASQSPEEFHGVLSRVLFTWINPILLRGYRNVLVDKDLPSLSGDIKPEFTRNAMLQIWSQRAKPETQKTLPLALMKCLSSPFLAAIIPRLFLIIFRYSQPILIKESIRYVGVYPAGSESSRGYWLVVSAVGVYVGLALSTAVYGNCINRLELVTRSTLVGLIHHKTINSPSIYYDDGEATTLMSTDADSLIEIGGMIHETWAQVIEVLIGVVLLAGQVGWIWPLPILLIYLCSHMSRFVAKHLQPRQKAWNYATQNRIAAIAAMLSAMKVVKMLGFQHNLTHRIRELRNKELWAASKLRWVMVYYNASANGLGIFSPAITLVIFAAMLGARGRNLDTETAFTTMAILSMVTHPANMVMTIV…	1314		scaffold_35:164283-169440 (-)	650819	ABC-C	ABCC5	MelbiABCC5.1b	MNCSIAIDRAFGPSVPQCRRTFDFTLLFEETIFSIAPSALFLLIVILRLSVLWKRPSRVQGGNLYKLKLVTSALYASLQFCVLVEYCTVGLAKTKASIPSATLAFLASILLCIASVLEHTKSSASSFLLSFYLFTTILLDTVRIRTLWQIGELTALCLTFVAAFVAKLVLLVLESWSKRRYLDKADSEVAGEELASFLSRSLFLWLNPLLVKGSSNFLTPPDLSPVDSALSSARLAKLFEGVNYTHYDLAPKYKLLLAAMKSLGWSAARPVLPRLLLTGFTFAQPFLVSSILDYLQNSTARPKNDGYGLLGACFLVYVGIAVLSGWYWQQTNRLTTMMRGVLISSIFSKTLKLSTDADSESRAMTLMIADVEASLIETALATWLLERQVGLASLSMIAL…	1392	putative pseudogene???	scaffold_1:1835431-1841032 (-)	505728	ABC-C	ABCC5	MelvaABCC5.1b	MSPNRTSLAYSLDAFGPTIPEGFDFTLLFQNSLLSILPSALLLLILPVRIWSLRGKTRKVHRSLIYENKLLFLVVFALMQTALLVLYSLKPALRTRATVAAAVLTLVDALGLCLLSHAEHLYSVRPSAIINIYLLVTLIFDIARARTLWLHDMGAKSLAAVFSSTVGVKVMVLVIEAVEKRSILLDHYRYSSPEVTSGIYSRSFFWWLNTLMRTGFRRVLSNEDLYPIEDSMTSRVLLNRGQEVWKNADKTRQRALFWSTLWATKSAFAYCIFPRICLIGFRYAQPFLISRTVNFASSPEEPESIGWALTGAFGLVFLGLAIATGSYYHMTYRYVTTVRGTLVGMIYSKTMDLSITALDESVAVTLMASDTETICQGLTNVHELWAVPIELGIALWLLE…	1449
		scaffold_13315:26-3356 (-)	92520	ABC-C	ABCC7	GloinABCC7.1a	MPFWKSKPPPPPKPNQLLPELNANVFSRITFWWAGSLMKLGYKRPLEKDDLYVLNDVRLAKNIISKFEKSWEKELTRKDGKPPSLFRALNRVFGFKFWMAGFFRFMSDTLLVTSPLILQLILQFAQESWMTKDAKDASPKSYWGYWFSVILFIMQMSSTLFINSYFYYSMEVGILIRTALITAIYRKAMMLSGKARSMFTTGKVTNIMSTDTTRLDFACGFFHVAWAAPIQLCIALGLLIKNLGPSALAGFTLLVIVGPLQAKVMKTLAKTRGKASKITDDRVKLTQEVLQGIRVIKYYAWEESFLNALNKLRDKEMKYIRLLLIIRSGITGVSMAIPMFASILTFIVYSLTGGTLTADIIFPSLALFSILRLPLILLPMVITILTDSSVSIKRIQELL…	945	gene fragment (second NBD is missing)	scaffold_3:2294755-2300293 (+)	51062	ABC-C	ABCC5	OidmaABCC5.1c	MTSRPLGLRNDTVIQCLQLQGFGPVAGNGSCAGERDSFDFTLLFEQSILSIGPSALFLLACPLRWLHLRSQSRKTGRGGVFEFSKVACVVVFGLLQLVLLVLWAMTSRQDGQFGQVTIAANTLGILDAIALCLLGFAEHRQSIRPSSLITLYLLFSVAFDAVQCRTLWLLPHGRKLRIIAVISNFSIGFKVGILVLELIEKRAFLVPPWNQAPPESLSGTINRSLFWWLNKLFLRGYKSVLNLKSLWPTDHGMDSERLLVHLNSAWNTTKNKRKKNSLALAMMRSIKWPVVAVLFPRLCLIGFRFSQPLLLNRIIDFVGQNDGEEKTNIRYGLLGATALVYLGNAIIKGVFNYKKVRVMTMVRGALISMILSKVLTISATAVAEKGPNTLTLITTDVEN…	1482		scaffold_44:87129-91862 (-)	641095	ABC-C	ABCC5	MelbiABCC5.1c	MTSREILYLLIAHVFLDLAVLIVECQNKTSILLPHYQRLTPEERAGILERTFFWWINPILMKGHRSILIDADLPRTGEELSSRKLHRNILRTDLPYVLLDCFKRPVSAAILPRLFLITFRYSQPVLINISVRYISNAPKEKESTDIGCWLIVGALVVYVGLALSKAAYQHQLNLLQVMTRGALIGLIYQRSLNVRNTSYDDGNAVTLMSTDVDNVQGVGEMFHETWAQLLEVTIGTSLLATQIGWLWPIPLIIIMFCSRMSQYVATHLNCKQRDWSVATQKRISMTISMLSSAKSIKMLGISEAIQSKVQDLRLHEIAMSKKLRWMMVGYNASSNALGIFTPPITLVVFAIVSRNRGDQKLEAGTAFTTISLMVFITHPANMLMTIWPRAVACMTNFER…	1327		scaffold_1:2131867-2137329 (-)	477483	ABC-C	ABCC5	MelvaABCC5.1c	MVPHLETPPSEALAGDDVPTWPAVYSLFIASSFLLFSAVRGWQLRETSVKLKPASSSPVKLVTTIAFLAVQLSSFVKNSSAVFDIHVLSNAISSLAALVFCILSFIEHQRSPTPSTLLVLYILACLLGSGVELLILPPSFTVGSISLPITNICVELAVLVFECQKKDSAFLAPYQQLTLEERAGILERTFFLWINPILKRGYRLNLTDADLPRAGKELSSEGLRRKILRTWDQRAKPERTTTLPYVLLKCFKGPVAAAILPRLFLIVFRYSQPVLINISVRYIDNARKESGSTEEGRWLIVGALVVYVGLAVSKATYQHQLNRLEVMIRGALVSLVYQRSLHVKNADYEDGSAVTLMSTDVDNVQDVGQMFHETWAQVLEVIIGTSLLATQIGWMWPIP…	1476
		scaffold_1834:1-4646 (-)	335256	ABC-C	ABCC7	GloinABCC7.1b	MPGPGSSNRPNVIIHGGNRLNFISSWFFLWIFQLLNISRKRNLGKDDLTLQDSETAKVVGDRLENFWRLEGDNTENSRNGKNSIRRALVKSFGTYYAFLGLYKLFGAFFTFLGAYFLVNRLIDYASGNGNTLAAYLYALGLFLCALFSSIFINQLIAESTRVGVQVRAALMVLIYRKSLRLSSDRGGTGDIINLVANDCNRVAEACVNFHFLWSSAVEIIAVLILACVELGTAGLPALFILLVLFPIQYKLGRLTSTISNTITNITSSRIHLMSEILTAIKLIKFYAWESYFRERVGRVRRKEFSRLLNGIVVKVWTFCVVFGAPVLAMLGCLCVKVLSPDYNNEYEGIRARKVFTVLALFYTVRYPLIMLPIAVRTTLGALDSFERLNEFLLQTELEP…	1075	replaces the model 2768: gene fragment (second NBD is missing)	scaffold_3:2478772-2483788 (+)	193013	ABC-C	ABCC5	OidmaABCC5.1d	MGLAPSSLLIVAALLRLWRLRTCRKESKRVWNETLRLQKLIALAGLSAISLVLVIFWTVRPRLRGRVTQITAVMSFLDTLLLVLLSNWEHIYSIRPSVLLEGYLALSVVLDAARVRTYWMIDTGHTLAALFSTALAIKIAVLILESRSKRPYLRGVDAAASTEQTAGMFSLAFWAWLLSFLINGYRYGLNSLSDLISIDDTLLSIPWNGSRTWNTNSRHRKHALFFITLKHLGWPFYTPILPRLAMSAFTYSQPLLLMRAISYVNGEPEPSKNVGCGLIGAYFIVYMGLAISSAQYWRGINRFVAQIRGILVRAIYEKIALLTHGQDMEAVTLMSTDIQRIADGINYIHEIWASAIEAAIAVYLLQQQIGVLAVIPIGMALLSTVGSSQLARLAGKRET…	1425		scaffold_44:404534-409804 (+)	641185	ABC-C	ABCC5	MelbiABCC5.1d	MSSNRTSHEYSLDSFGPTIPNGFDFTLLFQDSLLSILPSAILLLVIPLRVRSLRSKPRKVHRSLIYENKLLFLVVFALMQTALLVLYAIKPTLRTRATLAAAVLTLVDALGLCLLSHAEHLYSIRPSAIINVYLLITLIFDIARARTMWLEDGGVKSVAAVFSSAIGVKVMVLSIEAIEKRGILLERYRYSSPEVTSGIYSRSFFWWLNTLMRTGFRRVLGNEDLYPIDDNMTSRVLLDRGQEAWNNTNKTRPRALFWSTLSATKGAFAYCIFPRICLIGFRYAQPFLLSRTVNFASNPKEPDSIGWGLTGAFGLVFVGLAIATGSYYHMSYRFITSIRGTLVGMIYAKTMDLSITALDESVAVTLMASDTETICQGLTNVHELWAVPVELGIALWLLE…	1448		scaffold_1:2558761-2564001 (-)	550738	ABC-C	ABCC5	MelvaABCC5.1d	MAMAIGELVAGCPPNGDNRFGPRVDVNCRNFDFTLLFEDAFFVVLPAALFLLLLPWRVQSLCKTPVKMTSYRLARWKLGLLAVLFVLRLLFLVFRLQTAQLYTSLSNTSGVLSAVATLAAGLQSLLEDQRSLQLSDMLVLYFSMSAILSIPRLRSLWLIRSDYVTSTLWTAIFICITLTVIIESLRKTRFLSEQYQSATKEQTVSFWSRGFYIWVLPFFQVGYFKIIKLADIPRVDTYLEEGSTWTELEASWLKIEGHHRLLRAAFAANLWPFAFAIIPRLFQSMFNFCLPFLIEASVSYIGAGPEKGNESYSQGLVGAFVLVYLGYAASRALYLRQTNRLITRIRAGLIAKIYRYTTELRMNDVKDSGALTLMRSDVERIVQALRFIHEVWASIPEMV…	1451
										scaffold_8:1819419-1824767 (-)	55336	ABC-C	ABCC5	OidmaABCC5.1e	MASDQVILLGHIGDHNCSRNAFSSIEDASCSHGFGFTPIIEHSRLSIGLSVLLLLIVPIRVYSFRGSSPKTTPNYMYGFKIAITIIFASFKLVVLVLWSTETVYRTVPAITSASLSLVGAFALCYLSYIEHSRSISPSSFLVLYLLTSLLPDVIQARSLFFDSDLHIIMLVYTAGIGVKLLLVVLEAQSKTPYLKVTYRDLSPEVTSGIINKALFWWINSLLKAGYRGLLSYNDLPALDDGLSSEHLRLKLQNEWDGRRFAQPFLITYAISYVSETTIESHTESVGYELISASVVIYIGIAICTGSYKHRLNRTMTMFRGAMIGLIHDRSLEFMGDTHDESAAITLMSTDVDIICDAIPIVFEVWAQLMEVGIGFWLLVRQLGWVSTVPMLFIIACSRI…	1403		scaffold_50:690237-695116 (+)	323746	ABC-C	ABCC5	MelbiABCC5.1e	MDTHFDLPNLRRAINSSGSLDDNSFGPFIEFPGRVTADFTLLFEETILSVLPSALLLILIPPRILRLWRTPRKVTSSSLQTIKITLLTIFSILQVVNTVEVPQSSLRTRASLPAAVLALAAALSLSFLSYIEHTRNIRPSSIINAYLLLSLPFDAAQLRTRWLRGDDIAANGVSSSVLAIKLLVLISEATEKREILLTPYADPSPEATSGLYSRGLFWWLNSLFRLGFRSVVSEDDLFAVDRDLQSKALGIRFNKHWVHRKKYPAKHTLVWILSRAMLGPFAAAILPRLALTFFAFMQPLLISSLTSLVQKPDSEDASNRGWGLAAAFGLVYAGRAVAGGAYQHKANRMVTMVRGSLVNAVYKQTLELSITSLDESAAVTLMSSDVERICEAILPIHNV…	1470	replaces the model 522597	scaffold_1:2719224-2724097 (-)	477753	ABC-C	ABCC5	MelvaABCC5.1e	MDTHMVYPELASRMNNSSTPVLDNNFGPFIQFPGRVTFDFTLLFEETILSILPSALFLIVIPPRILRLWRTPRKVTGSYLQTIKITLLTIFSISQIVNIVEVSRSPLRTRASIPAAVLALAAALSLSVLSYIEHTRNIRPSTIINAYLLLTLPFDAAQLRTKWIRGDDLAASGVASSVLAIKLLVLISEATEKRRILSTPYADPSPEATSGLYSRGVFWWLNSLFRLGFRNVVNEDDLFAVDRDLKSKALGIRFDRHWVNRKKYPAKHTLVWVISRAMLGSFAAAVLPRLALTFFSFMQPLLINSLTRLVSEPDSEDASNRGWGLAAAFALVFIGRAVAGGAYQHKANRMTTMVRGSLVNSIYKQTLDLSITSLDESAAVTLMSSDVERICQAISPIHS…	1478
										scaffold_9:302389-307500 (-)	42640	ABC-C	ABCC5	OidmaABCC5.1f	MASNLSDVYSVTSFGPTVSPEFDFTPLFEDIFLSIVPSIFLLLSVPFRVFYLHRKPRKVSWSALHDHKLLFLIVYTSMQTVILILHALTRVLRTRATLVAATLSVLDGLALCFLSHSEHNHSIRPSTIINAYLLLTLPFDAARARTLWLGRATRPVAAAFTSALGIKLIILITEAMEKRSILLDRYRHTSPEATSGIYSRSFFWWLNQLMRIGYLRVINNEDLYPIDEEMTSIRLSDYAQKVWAEADKTKHRALLWATLRASLVPFCYGILPRLCLTGFRYAQPFLLSRTVDFASNPKEPDVVGWGLTAAFGIVFIGLAVANGSYYHMTYRFVTSVRGTLVSMIYAKTIDLSITALDESAAVTLMASDTETICQGFTTLHEFWAVPIELGIALYLLHMQ…	1446	replaces the model 125496	scaffold_50:626011-631663 (-)	626657	ABC-C	ABCC5		MYLKLQLLSTAVSALFLLLLPFRLSKLHTETVKVVPEYRRDIKIAIAFALLVVQSIVLITALLPTSQVDIDFLSVLTSFISYIGLCPLLFLEHTRSIKPSDLAVVYLLTSLACDAAELGTTAYQDVTFPAALGVIAKLCIKFLILVVESREKGGILRRQYGQWPPEQLAGVLSRTFFWWINSILAKGSRDILTGGSLPPIDHKLSSKLLRHRALKAWDQRATSKALYQHRLNRLKVMIRGAVVGLINCKSLGQQSGSYDDGRAVTLISTDAESVGNSAQMFHETWAQVIEVVLGTLMLAREVGWICPVPLVIIFSNALGIFSPIITFVLFVVLAHWDGVKLNTETAFTTTALLGLVTHPANMIMSIVPQAMGSLAAFDRIQQYLLQPPRCDQRLILKRV…	1260	putative pseudogene (disrupted by insertion of repetitive DNA fragment)	scaffold_3:194075-199430 (-)	561424	ABC-C	ABCC5	MelvaABCC5.1f	MASRCPWMPFENPDGAALAPLFENYLFVLLPASCFVFGVCLRTWALISRETITRQSWVQRAKIALSVLNVGLSVGGLVLFFRSAEGHAASSIASLSVAVVASIGIVILSILEHLRSSRPSDLLQIYLLVVATENAYQVSKTACIHGTPGVIVFWVVKTVLVLVLLVLESLHKTSVVLGPTGKVSIDDLSGFFSRRLFWWLLPLFKKGYRGQLDQLDLFGLSDRLRPKEIQEEFNAKLSTSQGQKSWMILFRSIFTDLTSDFLAPVLPKLCYIGTLIAQPFLIRALLNFVTSSTESAAKQGPYLVLLVLLEYVGLAVFNAWYWQSVSRFNTKLRAYLIRAIYTKTLSSKVAENAVLTLLTVDVERLLLGSRVVHELWGALVPGVVALYLLQAQIGLISLN…	1421
										scaffold_10:47301-52268 (+)	104747	ABC-C	ABCC5	OidmaABCC5.1g	MDRLSNSTPFEQGLLYFGPAIAQPNSFDFSPFFELSVLSILPCALLLFIIPFRLYALYKQPRKVSPSVLHGNKLAILALFASLQVAILTLYATDSEVRTPISLAAGTIVLIDAVGLCLLSHVEHVYSTRPSTIINIFLFITLLFDIAYTRSLWIENAPTPIAAVFTCAIAVKLMSAIAEATEKRNILLSQYQTSNPEPTSGIYNRAFFWWLNNLMTIGFRRIIKDDDLFPIEEEMSSVVLVKRFQKVWSTANKARPNVLFWSTLKATRRPLVLCVFPRLCVIGFRYSQPFLLSRTIDFVKSTSDTKSVGWGLTGAFGVVFVGMAIANALYSHMTFRFSTAVRGTLVGMICMKTVELRSSFTDESAAVTLMSTDTETICGGVPNLHEIWAVPIELGLAMW…	1428		scaffold_57:667042-671904 (+)	642817	ABC-C	ABCC5		MNISGSILASSPACLPGSDSEFGPAVATGCRQFDFTLYFEQIFCSLVPSLRLVLLSPIRVAVVFRRDIKTLSTPFHAAKIALAVVYAALQFALLVLWCLSPTERTPVSISAAVSSLVASAFTCILSHFEHIESVHPSTIINIYLFFSILLDAVQLRTLWTIHSLTTIASVFSASFSAKATLLILEAIEKGSFLAPPYLWTAPEALSSVYNLSIFWWLNRLLKSGYRGVLAFDDLYALDPALQSEKLNIEARDAWHRVDKNTKHPLVKSTFEALKWPFLAPALPRLCLIGLNYAQPFLVNRTVKFVSEPSTADNKNIGFGIIGATAITYVGRAIATGRYKHTTYRSITVIRGALVSMIYSKTLSLKWPGSQDAPVVSLMSADVGGITTTVDGLHDIWASM…	1415	putative pseudogene (C-terminus corrupted by insertion of repetitive DNA element)	scaffold_5:1969568-1974841 (-)	552743	ABC-C	ABCC5	MelvaABCC5.1g	MASPSCLPKSDDVFGPIVQGCRSNFDFTLLFEQTILSIGPAALLLIFAPPRVLRLLRSTKKTLSSPLRLYKTCACIALVGVQLGLLICWSRNQLTRAALPSGILSFLAGIALLCLSRLEHSRAIRPSSLLNIYLLVSLSFDAVQVRTLYLKHVDPSILGLFTADVVIKVVLLLLESKSKRSYLKAPYNSYSPETTSGIFNRSFFWWLNPVVLTGFRKILTLDDLFTSDLDLLSEPLLHQMQKSWNKYKSSGKHALTFAVFHCLRWSFPSIVFPRLCLIGFNYAQPFLLAAAINALPRMKDRNQKSDGYGLIGATGLIYLGIAIFTAQYQHRLYRSVTMFRGAMVSLIYTKTLEMRAGGLDESAALTLMSTDIDRLTVSLTNLCEIWAYVIEMAIGIWLL…	1447
										scaffold_10:1720877-1725468 (+)	146875	ABC-C	ABCC5	OidmaABCC5.1h	MECLPSADNTFGPQYCNHFDFTLLFEQSFFQIAPCALLLLLLPLRASQLRRQNVKTLRTGMQTVKQSAILVLAATQLALLVVWGVTPLFRTKASIPAALLSFLASLALLYLSSIEHTRSARPSSIINAYIFFSILFDIPQARTLWLRLGWTAVPGIFTAGLAAKTIVFYLEARNKRRSLLPPYQLYAPEALANLYDRIVMWWLSPLFMKGYGNIISIDGLFPIDNDLSSDRVERSFYDHWKNRSPSAKRPLLRATGRALQFGLITMAIPRLFLSAFRLSQPLLISRVTSWLSENDSDVSNGYGLIGATALVYVGMALTNVMSKRQFDRFSTKLRGALISVIHSKSLCLPADRLSNGAVLTLISNDVNRVCTTLQQIVDLFTTPIEIVIAIYLLEREIGV…	1407		scaffold_98:580048-580530 (+)	532431	ABC-C	ABCC5		VGGEKTSFLKAILGEMMIKSGKLHIQGSDIIFCQQVPWSPNITFREIVVGQAPYDEVWYTTVIQACVLEGDIELLPDRDRNIIGSRGITLNGGQKQRLALAKAVYARKKIILLDDVLSALDIKTANLVLNRLLGEEGVLRKLQITVVGVSHAGNFLCLPT	160	putative pseudogene	scaffold_6:1103644-1109604 (-)	553012	ABC-C	ABCC5	MelvaABCC5.1h	MDYSQSVLQLHHYEDSRFIVLGNESLPSPFHTNQTFRADYITAQVANIPAPSSKSQGLAKLYRSSQGSVELATLILCLKSSPRPDGASIATNVVSFVAALAVCQLSFLEHGRSVKPSTLLVFYLLASVICEGILLRSFYLIYGNSAAPAVLTAKVGLKFLLLILESISKRSYLREPYKELPTEQTVSDLNRAFLFWVNNLILLGNSKLLTSSDLPILDEKLNSRALRIRMEDVWSKATKPKSEGDSEGAGVVLWALFRFFRGSLLLNSIPRLVGIAFRYSQPILINSTIRYVSEPVTENEEWKASGYQLILAAFIIYVGVRCRGAVVGLIHARCLTMRDGVYDDSAAVTHMSSDSDTVENLAWFFQESWAQVVEVLFGMGLLWNQLGWWCLTPLVLVVL…	1472
										scaffold_11:425497-431246 (+)	167153	ABC-C	ABCC5	OidmaABCC5.1i	MNSSLISLCPDDSLGPTVKLQSCRDGFDFTLLFEESIFTILPAALLLCALPLRFRSIYRRPDAVKGSLLRIIKLITIVVLCLLKLALLVLWTLPQYAALRTRATIAAASLDLAATIAIGLLSPLEHSKSLRPSILLSVFLFFTTILDIARARTEWLLPGSSITPAIFVTALAVKSILLVLEALSKVRHARVPGIPERTSGIYSLSFLAWLNPLIHRGHRGNLTVQDLYPVDEHISSASVDAQVQQQWDSSSSCSKNKGYSLAWAIAKALWYPIAVTMIPRLVLVAFSIAQPFLIQDAIDFVEGGTGSDQHGYGLIGAFGITYLGIAISTAWYQYLTSRALSMIRAALINVIYKSSLDVAVGSVETSSPVSLMGADVERVMTTLQWVISTAPNIVQVAVA…	1442	replaces the model 128822	scaffold_141:8394-10279 (-)	655836	ABC-C	ABCC5		MTTFQCCLLSSYGRLKTFADVTPNENLSCETRSVTEDWPATEQVELKDLSASFTHSGRPILRGINITTQPGEKIGISILVDGVDITKIPRQVVRSCLNTIPQDSFFMKGSIRLNASSENLHGDEEISTALQKVQLWAIFFSHGQRQLFCLARAILRKNRIVVLDEVSSSVDITTDMLIQRVVREEFAGATIIAIAHRLDTVLDFDKVAVLSEGTLVEFDSPQALSDQPSAFRELYNS	237	putative pseudogene	scaffold_8:2451849-2456256 (+)	543826	ABC-C	ABCC5	MelvaABCC5.1i	MPMFFEGYKRTLSMNDLFAIDDDLKGTRLYERISKTWQSVNQKKRHSLTTAVLWTFSPELSLALVPRLAFVGFSLSQPYLIHATITYITYHAKLPENYGYGLIGAYALCYIGLALSQRLWMQVAFRTMTKIRGALVTSIYKKMLTVRAETTNSSAAVSLMSTDVDRIVMTTFMCVNLGPDVVQIVIALCIMGMQIGPTAVAPVILCGICIGIAAKIGQMVPPRQRRWMSAIQKRVGITADIIGAMKGIKVAGLSVKVDKQIQELRNFELERSVRFRKLQVTTQLLGKLLLNSEPVTFTAYAIAQKVSGGPQFNVIQAFTSLSLLNLLVQPVMDLTIAWTTLSSGLACLDRIQAFLLKENRDDYRILASHSGVSMSMPTERPDQTVKPFIKIRNGSFGWK…	1237
										scaffold_11:1180281-1185422 (-)	181890	ABC-C	ABCC5	OidmaABCC5.1j	MPFSAGEGNLLQLNQEEFDFNIQFEQLFFSIIPSILFIVTSLWRTLSQARKPTVVNAPVFQLIKLGAITTYVGLELSLLILVAVGSFHVTSMFVAAAVLKLVSALFMITLSVVDHSRSPRPSVLLNSYLFLTLLLDAAQTRTLFLSSGDKPELTYSSIFSAAIVLKVGILLLEAQRKSRWVNWDEKEHSPEETSGIFSIGVFFWLNKIFLQGYSNVLTMKDLYPLDSSLDGKLLHEEFSRHMDYSKLKDDKFGLVKVLIRTLKVPLLLPIPPRLALLGFTFCQPFFIAKLLDQLSKPEVDANVGYGLIGASILIYSGIAISTAICWYFHHRMRTMARSILVTETFIKATKARFGTGDDSAALTLMSTDIERIDVGFRSLHDIWASIIQAVLASWMLYNQ…	1462	part of a putative PKS cluster	scaffold_182:634434-641483 (+)	656557	ABC-C	ABCC5		MPSDIAGHSTLSRPVLLRCYMQSTLLIFEYGTQRPALDVFSRHQFPQELHGLFSRLLFLWINLILLQGCKDIFTQADMPPLNQDMMPESTRKSMVEIWSQRVFAVAIYVGIALMTSSALVGLIHDHTIKLASVSYDNGAATTLMSTDTDGLDGIAEMVHEIWAQILEVLIGIWLLARQVGWIWPPPLFLIYLCSQMSRFVAKHLQPGQKAWNNATQDRIAAISSMLKAMRIIKMLGFQDHLSRRIQKLREIELQTASKLRWIMVYYNASANALGIFSPAITLAIFAVTSEAKGRSLETDTAFTAAAVLGMVTHPANMVMTIVPRVVSALSGFEKIQAFLLRPPLQVNRRELPKAPLAWNSAPSNLVTPGPAIRISEVQIGHPQVVLENINITIATGNFT…	1114	putative pseudogene (disrupted by transposon insertion)	scaffold_11:1906967-1911788 (-)	555332	ABC-C	ABCC5	MelvaABCC5.1j	MAFSACLNDETFGPAVDGCRDNFDFTIKFERIFLSLVSASLFIVIAQVRIIFLAQGPRMVDGKWLWMLKVAAIIIYSSIRLSLLVHSADQDLSNKLFISSNAVEFVSSIYIIVLSSLEHLRSPRPSILLNAYLFLAILFDIAQARTLWLASTSSYEVTYCRLFTTSVVARAVILFLESQHKSKWIQWDANKHSPEETSGVFGLGAYVWLNGMFLAGYKKVLVIDDLFHLDQNMLTESLEERLTHQVKRPNFSSKRFGLARALAKTLLIQLLLPIGPRIALIGFRFCQPFLINTLLDHLQVAPEQTSRNQGYGLIGATIFIYSGIAVSTAFYWYLHERTLCMFRGALAGCIYRKTTEIKLSAAGDSAALTLMSTDVEQIRKGLMNLHEFWANSIEAALAA…	1479	replaces the model 513759
										scaffold_13:1477697-1483211 (-)	182879	ABC-C	ABCC5	OidmaABCC5.1k	MDYSRSIFQRHYYEELSFPVPNNASLPSLFRKKRTFQAGYTMAQMALLLLPSASIYAPSSKSQGHAEPYRRDQSSIALVELAALVLSSTLTPRPDGLSIATNVISFVAALALCPLSFFEHGRTVKPSTLLIFYLLASVICNGILLQSSYPQYANTTVPPLLIIEVGLKFLFLIVESTNKRSYLREPYRELPVEQTVSVLNRAFLFWVNDLILLGSSKLLTYSDLPSLDDGLKSRDLRKRMEDAWDKTTKPEAREGSVGGGALLWALFKFFKSSLFLNAIPRLMVIAFRYSQPILINSIITYVTEPSTEIEERDNTGNHLILAALVLYAGSGSRGALVGLIHSRCLTMRDGIYDGAAAVTHMNSDAEVVEYLAWLCQETWAQMVESLIGMGMLWNRLGWW…	1480		scaffold_13:902958-909581 (+)	639717	ABC-C	ABCC6	MelbiABCC6.1	MAISSRSHARPPPLLSTGSFSGFRSTIQQLGYGYLSSVKEDGQPLCGNAEGWGPLSKERYDFTPCFMDVWVSTVAVYGILFGAVAVWWLVRRKTRAVVERDWCFWCKHAIIVAIAAAVVLQLVFQILNYPEVWAGDFRFWTSVLTVLSLGVIFAIQWLEHTRLRNPNGVVLFYWLFLLIAWSVKLRSLISQQIYAIHLPFFVAYCVGFALAWVEFGLEWLVPKKKSAYQALEDEDECPVEYATVFSILTFSWMTPMMRHGYKKYLIEDDLWNLAKRDTTKSTGDAFQKAWDHELENRKHPSLWMAIFRAFSGPYFRGALFKTVSDTLAFVQPQLLRLLIKFVTSYNKGEEAQPVIKGAAIALAMFAVSVGQTMALHQYFQRAFETGMRIKTALTSAIYG…	1547		scaffold_12:607094-612458 (+)	513962	ABC-C	ABCC5	MelvaABCC5.1k	MSAHIPRSSCASSNDDQFGPLVQGCRGDADFTLLFEQSILSIAPATPFLCLFISRIAWLSREDRKTKDHHLRYTKLVVSVLLFSLQVALLALWAEAKGPTVRTAVPAAVLLVLDSLVIVILSFLEHSRSTRTSDCLVVYLLCSILCDATQLRTLWLLHRYVELAAVASACVVLKVLLLSLEAWGKDFILLDKYKSLAPEALSGIFNRRLFWWLNPLFLKGLSSNLGQEDMYQMDEALCSTILGQKLGKAWASESCFHKHSLIWTTFSTLRGPLIAAAPPRTFLIGLKYAQPFLINRIISSVGTAKNTPRAYGLIGATGLLYIAIAITTGYYQHKSFRFITMVRGSLVAVLFDKTTEIATEQTPKRAPVTLMSTDVDAIAAAFQGLHDVWAAPIEVSIGI…	1443
										scaffold_20:171598-176513 (+)	106676	ABC-C	ABCC5	OidmaABCC5.1l	MASTCPPYIDDAFGPVILAVLLIGVQLGLLICWSSNTVMRAVVPSATLSFVAAFALLFLSRLEHSRSVQPSSILNIYLLTSVSCDTLQVRTLFLRHDKPVIVGLTTASVVIKSALLLLESKSKREHLRAPYKSYPPEVTSGIYNRLFFWWINPILVTGFQKLITSDDLFAVDSSLTSEALLVEMQSSWSKCKHHDTWKLASIILPRLCLIGFNYSQPFLISTAINFVSQAGDPPNKSYGHGLIVATALIYFGIGITTTGYKHRMNRTITAFRGAMVSIIYAKTLQLPAGLYDESAALTLMSTDIDRLAVSLDSLNEIWARLIEISIGIWLLERQLGWVCVAPIVIIAISVSASSWATNQIGPRQAQWVKAIQKRVGITSSMLGSMKSVKMMGLSDKLFD…	1386		scaffold_141:785106-790137 (-)	655945	ABC-C	ABCC7	MelbiABCC7.1	MTNPAQKNEEELARADPNAEAVDDFPSHEESVDVDGYKEDYVEIATHGQSSSHTASEVEPTGNDKRPAIDRTKSYATNTSAVTRTDSHVDEPPQKLPWHRKFNPLRWGGIPPVPETRKVCREYNAPFLSLVYFQWVSPLMSVGYKRQLEHNDIWTVNPDRKADLMTSKLQASFKKRVARGEKYPLLWALHETFKFEFWIGGTCQFFSNIFQVVSPFTLRYLIQFAQDAYIAQRLGRPAPHIGKGIGIVFAITAMQMLQSLGTNQFIYHGMMVGGQCRAVLISVIFEKAMKISGRAKAGGREIKEGPDAEKERGGHAKDKKQAKKNPNSSGTKVAPNAGKGISGDGTGWANGRVVNLMSVDTYRVDQASGLFHMIWTAPIACIITLVLLLVNLSYSALAG…	1485		scaffold_13:464304-474066 (-)	492660	ABC-C	ABCC5	MelvaABCC5.1l	MLSPRIQFARMASILICGGAPDSMFGPRVDPCIRQFDFTLIFENSILSILPSCMFILLSCRRIIQLCQVSIKVQGSTLHLVKLLAITILGSLSLILLVLRASEARWRSNVALVADTLNLVGMLLLGLLSHFEHRRSIRPSLLVGTYLATTALFDVVRIRTLWLKFGTVDISIVFTVSLAAKIGVLTTEAVKKRRHLVQNEKDASSEETSGLFNLAFFLWPLGLIKTGFRKVLLGDDLPTIDRGLAPGKAQQRFLAIWNSSKFDKRKRHALTMATLRAFKWEVFAPIIPRLFLIGFTYSQPVLLNKVVMFVQSDQGDELNGDSIGYGLIGAYFLVYTGFAVSTAQYWHQTDRFTTLVRGNLVAMIYDKSLTLGTDKHKYFSAITLMSTDVERIVNGVKNL…	1467	putative pseudogene (C-terminus corrupted by insertion of repetitive DNA element)
										scaffold_28:186798-191776 (+)	106945	ABC-C	ABCC5	OidmaABCC5.1m	MNFSGCIDDDSFGPAVHGCRDNFDFTIKFENIFFSIIPASLFIVICLGRIIILSRRPEAVSGSILRVIKFAATNAYSAIQLSLLIFSTNSTKPRELLVTSTAVSFCSSICIIGLSLLEHSRSARPSILLNVYLLLTILFDVAQTRTLWLASTNFQELIFSRLFTASVAVKAILIIIESQHKSRWVQWDVKRHSPEETSGIFGLSAFTWLIRIFLAGYTKILTLDDLFPLDQSMATGALQLRLMDNLRSSKSKGQKHGFGLAKALAKSLKIPLLLPIGPRAALIAFKFCQPFLINILLEYLEQPADHASKNRGYGLIGATILIYTGIAVFTALYWYLHERTLCMSRGSLAGAVYRKTTEAKLTTVGVSAAITLMSADVERIRLGFLNLHEFWANCIEVGI…	1481	part of a putative PKS cluster									scaffold_15:1299179-1304157 (+)	495046	ABC-C	ABCC5	MelvaABCC5.1m	MAFNSTSFEDGLDHFGPQLPDHFDFSPLFEFSILSILPSAVLLVVIPFRLKVLYKQSRKVSRSLLHGNKLALLALFTGLQCALLILYAANSSIRKPASLAAAVLVLIDGFGLCLLSHFEHVRSIRPSTIINIYLLVTILFDIAQTRTLWIQDAPKSIASIFTVTIAVKFLVAIMEAAEKKKILLARYHGTSPEATSGIYSRAFFWWLHPLMSTGFKRVIREEDLFTIEEDMSSSVLGKRAQKLWSKANKTGSNALFWSTLNSTRRQFALCIFPRLCLIAFRYAQPFLLSRTSNFVKSKDAKNIGWGLTGAFGIVFLGTAVVNVLYSHMTFRFSTAIRGTLVSMIYEKTVDLSITALDESAAITLMSNDTEAICGSFSNLHELWAVPVEIAIAMWLLQRE…	1458
										scaffold_38:77709-82526 (-)	173820	ABC-C	ABCC5	OidmaABCC5.1n	MDACGFSADNVFGPAVASCAGRFDFTLLFEQIFFSTVPSATFILISAGYLGYLLRQTAKTKHGTTWLLRWAKQLSILAFTAAQLALVVLWTIPSNAPTRLSLPASALSVVSGLTLSILSYLEHTRSVQPSAVLNMYLIISVLLDIPQSRTLWLRSGSTTVAAIFTAGLVSKAIVLSLEMVEKRQILNEPYSGYPPEALSGVLSKMVFWWINSLLLRGSSARLEMDDLFGLDKKLSSAHIGPSFQRSWKAAAKALSPHALLWASIRCFWVKMLTIVVFRLCLIGFNFSQPLLINRAVSLLMDPDSQAKTNAGRALIGATVLIYLGMALMTGAFRHNSYRLITMIRGGLVGSIYDATLKSDSATASESSALTLMSTDVERIAAGFEVLDSLWAGPIEIGLA…	1426	part of a putative PKS/NRPS cluster									scaffold_20:595211-600405 (+)	571536	ABC-C	ABCC5	MelvaABCC5.1n	MNISSPISPLSQTCLPGSDSKFGPAISYGCRQFDFTLCFEQIFLSLVPSLFIVLLSPIRAAAVFRRDIKTVSSPFHGSKIAVAIVYTVLQLVLLVLWCQNPAQRTPVSIPASVFSLVAAAFICVLSHLEHVKSVHPSTIINIYLFFSFLFDAVQLRTLWSIYSLDTIAGVFSASFSAKATLLILEAIEKGSFLAQPYRWTSPEALSSIYNLSVFWWLNRLLRAGYKRVIAFEDLYTLDPALDSERLNIKAQNAWNRVNKTTKHPLVKSTFTALKWPFLAPILPRLCLIGFDYAQPFLINRTVMFVGEPSSPQNKNIGYALIGATAITYLGRAIATGRYKHASYRGITVIRGALVSMIYSKTLKLELSESPDAPAVTLMSADVLGITTALDGLHEVWAST…	1489
										scaffold_15:1041494-1042857 (-)	148412	ABC-C	ABCC5		MRHSDHWVALSGIAIPFLLILSRKHIVASQTPFYLLATAQNMLSLVLDLITAALAIIVVSISFETRELGTGLALFSIVGLGTSTKLLISQWTELETSLGAMRRINDFAQNTPRDISSYRSLPPPRDWPSKGGIEFCNVSLSYSGKSTLISSILGLVHIQQGCIIVDDMDISLLEPDSLRSSVTVVPQNAVLLRADVRTNLTLGAAEAPSHVKMTEALKEYGLYDRFHERDGLDTLVVADLLSHGEQQIFCIVQALLHKSHLVLLDEPTGR	270	putative pseudogene									scaffold_22:80775-85790 (-)	609131	ABC-C	ABCC5	MelvaABCC5.1o	MATDQLKLHWQPKNSTSVHIDSKLLVFGSQSNTFIDTIIQQSRLSIALSVLLLLLVPFRAYTLRRCASKTIPNYMFGLKIATTMIFICIKLVVLVLWALEPVYRTPYALVSATLSLVGAVFLCYLSYMEHTRSICPSSFLALYLLASLFPDIVQARSLYLNEDLHTLMLIYAAGIGVKLLLLVLEAKSKDLYLKPAYRNLSPEVTAGIINRTFFWWINSLFKTGYRKVLSIQDLPVLDNELSSARLQAKLKSEWGNAQKPGSGKSLALAALRCFRGPLLFAALPRVCLIVLEFCQPFLITYAIKYVTQATVETFGVDIGYRLILASIFIYTGLAIATASYKHRLNRICTMLRGALVAIIHARSLELTESGHDDLVAITLMSTDVDIICDKVSAIYEVCA…	1441	proposed sequence differs from the one deposited in the database (N-terminus extended upsteam)
										scaffold_2:1177605-1183424 (-)	154548	ABC-C	ABCC6	OidmaABCC6.1	MRVDGQAQSVLKADSFSGFRAWDDLGYGYLAAEGTRRQPLCSSKEGWGPLSPHRYDFTPCFMDACVSFIATYGILFGAVAVWWLLKRKQRTAIDKDWHFWTKQALIVAIAAATAVQLAFQIISYPDVWAGDIRFWTSVLSIASLGVIATIQWLEHCRLRNPNGVVLIYWLLILIANSIKFLSLFSQQVYGTHLGYFISFSIAYGLSWIEFGLEWLVPMKKSAYHAVGDDDECPLEYATVFSVLTFSWMTPLMRYGYKKYLTEDDLWNLAPRDTTKATGAKFKAAWDYELEHHKHPSLWVAIIRAFSGPYFRGALFKTVSDTLAFVQPQLLRLLIKFVDSYKTKNPEPVARGAAIALAMFAVSVGQTTALHQYFQRAFETGMRIKTALTAAIYSKSLKLS…	1537										scaffold_36:19870-25164 (-)	615485	ABC-C	ABCC5	MelvaABCC5.1p	MATPSSMSCPSIIDNTFGPHASNCRGGFDFTLLFEDTILSILPISLVLLVAPSRLYYLLRRQTKVTWSPLLPLKLILYTVYEVLALCLVVNWANPGVTKTQASVPSAVLTLVGYLALPILSYVEHVKSGRPSSLISGYLLVSLLCDMTRTRTLWLRDEGKIASDFTAGVAVKFVLLLLEAVEKRRILLPSYKSYPFEATSGIFSRCFFCWLSPLFRRGLSKTLSLDDLYRLDKHLLSGYLDHLLNNAWLKVPTRSSHALFWATLRTLRLPLLSAVAPRLSLTAFNFCQPFLLHRDIDLSQQPVDTNSTNAGYGLIGAYFLVYVGIAITTGQFQHLTYRVITMVRGGLISMLYGKTAELSINATDPASSMILMSADIERITTGWQTMHELWANLIEVGLA…	1414	part of a putative NRPS cluster
										scaffold_4:1440002-1444600 (-)	102203	ABC-C	ABCC7	OidmaABCC7.1a	MPDSKDGSDSIPPKSESAQDEEKRTGLLPAQTYATTASAMTGTEPQVLPKQKPWYKNPNPLRWGKIPPVPEVRTMSREYNAPFLSLVYFQWIAPIMKVGYERTIEENDIWTVNPNRAVHPLAERLKASFKKRVDRGDRYPLLWALQETFHVEFFVGGACALTSQIFQVISPFTLRYLISFASDAYIAQKTGTPAPSIGKGLGLVFGITIMQMCQSLGTNHFIYRGFIVGGETRAVLISIIFEKSMRISGRAKAGGREIKDTAETEKAEVDQTKKDSGKNPKKRGANVTPDSAPGIAGDGTGWPNGRVVNLMSVDTSRIDQASGMFHLVWTGPLTCLITLVLLLINLTYSALAGFALLVVGLPLLTKAVKSLFVRRRAINKVTDQRVSLTQEILQAVRFV…	1436	replaces the model 193722									scaffold_3:2614645-2626187 (+)	451420	ABC-C	ABCC5		MAVLDQCGDTSFGPRVQADCRGGFDFTVVFEESILSLLPATCFLLLVPLRIINLLHKRIKARRNALYTLKLLSIAIYALLQLTLLLLWATDPLTRTALGITSATINVLVSAALVLLSHLEHVKSIRPSFLISFYLLASLVFDVARARTQWLLPEYPAREAVAGIFTAAVGVKVVVIVLEGLGKRSILLDAWRGASRESTSGAFGRSLFWWLNGLLVQGFRRVLGVDDLFSISERLGSERLAEKLQRRWDGCDQKRKHALAIESFHSLRWEVLQIVLPRLSLVALSITQPFLITETVAFIQTDKPTNIGYGLIGGYAFVYIGSAITTGWYQHLSFRLMTMIRGSLISIIYQKMMNLKSANANESAAMNLMGTEVERIVETWYLLVVNIWASILQLGIAVF…	1447	putative pseudogene (disrupted by insertion of a retrotransposon)
										scaffold_11:881000-885308 (+)	128416	ABC-C	ABCC7	OidmaABCC7.1b	MDEEKNSESDSNWGWIPDRFNWLGKHSKPLIPDSRQPNPEYNAGFFSLLTFSWMSPILATGYRRPLEVNDIWLINPNRRTQYLAAKLRTNFQENHKKGTKRPLAKALFQTFKTDVMIGGLAAFTSTIIQVLIPFVVKYIIAYAVKDYEARLLGIPGPAIGKGVGLVLGITIMQIFGSMGYNHFFYRGMIVGGQVRSALISLIFDKAMTISGRAKAGGEIEALPSGVKIGSEDEKRFFSLQLGKGLGKTARESAPEAWGNGRIVNLMSVDTSRVDQASGWFHMVWTAPLGLIVTIILLLINLSYSALVGLALFFTATPLVAYIVRSMFKRRKKINKDTDERITMTQEVLQAIRFVKYYAWETDFLTRLGAVRRREIRGIRYLLGHRNTAIAMGSAIPVFS…	1381										scaffold_15:1006471-1007284 (-)	435096	ABC-C	ABCC5		ALNNITLSIKHGEKIGICGRSGSGKSSLILSLFHMIETTSGSTWIANLDISTIPRDLVRNRLLAAPQDPLPLCGTVRYNVDPLQLHSDEAITTALTKVELWNTVREKGRYSFSHGQRQLLSLARVLLRSGSIVVLDESTSSIDYETGKLIQKLIRSEFADRTVIAVAHRLGNILDFNKMAIMSEGKLVEFDTPEVTLKRDSAFRRLYDSHSGGLGENMSSEF	222	putative pseudogene
										scaffold_21:814197-818658 (-)	106806	ABC-C	ABCC7	OidmaABCC7.1c	MAGQNPTAQGINHVAPGTDLPPEITSPGDSSDEIVTWRERLNPFKRKNVPPVPAERAVSREFQAGFFSALYFQWMAPLMSVGYQRPLELNDIWAVNPDRRVDVMTTKLKEALKRRRANPGKLDPLAMALYDTLKTDIWIGGACQLTAGCMQVLSPFTLKYLIIYVEEAYNGKVNGDASPPIGRGIGLVIGITCMQMVQSMCMNHSFYRGMLVGGQARSTLIACIFEKAMKLSGRAKAGGKDNSDPNKLSQGVQGGEGKKGIYNASEGWGNGRINNLMSTDTSRIDLASVTFHRCWTAPIQVLLTLALLCINLTYSALAGFAFICVMMPLLARAIGSLMARRKAINKLTDQRIQLTQEIFTSVRFVKFFSWEASFLDRLAKIRKIEIGKVFLLMSIRNGI…	1407	replaces the model 172817									scaffold_14:894817-900988 (-)	433142	ABC-C	ABCC6	MelvaABCC6.1	MAQHILHSSSSFPLPNTNTSTTLPDLAPSPLLTTGSFSGFRSTIQELGYGYLTAVTKGDGQPLCGNKEGWGPLSRDRYDFTPCFMDVWVSTVAVYGILFGAVAAWWLVRRKTRAVVERDWCFWCKHAIIAAITATVVLQLIFQILHYPEVWAGDFRFWTSVLTILSLGVIFTIQWLEHTRLRNPNGVVLFYWLFLLIAWSVKLRSLISQQIYATHLPFFVAYCVGFTLVWVEFVLEWLVPKKKSAYQALEDEDECPIEYATVFSILTFSWMTPMMRQGYKKYLTEDDLWNLAKRDTTKSTGDAFQKAWDYELEHRRHPSLWMAIFRAFSGPYFRGSLFKTVSDTLAFVQPQLLRLLIKFVNSYNKGEEKQPVIKGAAIALAMFAVSVGQTMALHQYFQR…	1564
																										scaffold_17:266158-271253 (+)	638137	ABC-C	ABCC7	MelvaABCC7.1a	MTDPAQNLERDLAPADPTAESVDPAHDEPLDGDGDEKDFIEIATHGQSSSRTASEDRSRGDDKRPAFDRTKSYATTTSAVTRTDSHVDDPAQKRSWLGKLNPLRWGGIPPVPETRKVCREYNAPFLSLVYFQWVAPLMTVGYKRQLEHNDIWTVNPNRKADLMTSKLQASFKKRVARGEKYPLLWALHETFRTEFWIGGTCQFFSNIFQVISPFTLRYLIQFAEDAYIAQKLGQPVPHIGKGIGLVFGITAMQMLQSLGTNQFIYHGMMVGGQCRAVLISVIFEKSMKISGRAKAGGREIKEGLDVGNEQHEHEKETKKGKKSTKGPGIKQAPNAGKGISGDGTGWANGRVVNLMSVDTYRVDQASGLFHMIWTAPIACIITLILLLVNLSYSALAGFG…	1482
																										scaffold_18:1193476-1198219 (-)	605095	ABC-C	ABCC7	MelvaABCC7.1b	MADNKTPTEQPYAANTEVSQLQTNNHAEPVINTPLETANLENESNREKEDDKKDLSSQNDGKPEHTAAHPPLERTRSDQSTTTEKRATSSAYQTDEIQAPRKRTLNEKLNPFKRKHVPPVPAAREVTREYQAGFFSTLYFQWIAPLMSVGYQRPLELNDIWAVNPDRSVDVMVAKLKEALKRRKANPGKLDPLAMAMYDTFKKDFWIGGVCQLTASCMQVLSPFTLKYLIIFVEEAYDAKVNGGASPSIGRGVGLVVGITCMQMVQSLCMSQFYYRGMLVGGQVRSTLIACIFEKAMKLSGRAKAGGKDTSKSDKLSGGVQSKGQEEKVHSGKNSGQEKKEKNGASGTDEGWSNGRINNLMATDTSRIDLASGTFHRCWTSPIQVLLTLGLLCVNLTYS…	1477
ABC-D		scaffold_1238:4856-8431 (+)	334807	ABC-D	ABCD1	GloinABCD1.1	MVAFSKPVSELPPAIQAVLNPTSNIGNSRQTLNKSKAIVSIAFISIAAYITNYIYKKQAERAQTRPSLTRAASSRADLYDGPVPGNKKYTLTVPYKNRTAKVTVRPTPPETFKKHKKLFPPPTTGIQRVGVNKLFFRQLAAIIKIILPKVRSKEVFILLLHSVFLVLRTWLSIVVARLDGRIVRDLVAANGKEFLKGIAYWFLIAIPATYTNSMIRFFQSKLSIAFRTRLTRYVHDLYINDQNTCYKAINLDNRIEGVDQFITTDIARFCDGLASLYSNLGKPVLDTIIFNYQLAKSIGLYGMLGLFGNYLLTAWILRKVTPSFGKLAAIEAKLEGDFRSAHTRLITNAEEIAFYHGADLEHSILERTYLRLVKHINSILKKRIAYNMFEDFVIKYCWS…	790		scaffold_12:1251198-1253823 (-)	129993	ABC-D	ABCD1	OidmaABCD1.1	MAAQSTLRDSADPIAALYNHYTILLQQRLKGTSKTTRLLGSLFLALSIIAGAEGGRRWWLKRSAEREQGRRLHRRNSGLKNKDGSRVVFVPYKDSTSKVTIHPTKPMTFDAHRRLFLNPPRASGLTDDQENPQIPPPQTKPGLNIAFLHQFLSLLSIMIPRWTSKETGLLLSHGMFLMLRTYLSLVVARLDGEIVRDLVAGHGKLFIWGIIKWCGIGSFASYTNAMIKFLQSKISIAFRTRLTRYIHDLYLNDNLNYYKLANLDGGIGQGADQFITQDLTHFCAAAASLYSSLGKPFIDLLVFNYQLYRSLGPLALTGLTSNYFLTATILRKLSPPFGKLKAVEGRKEGDFRGLHARLIANAEEVAFYGGAGMEKTFLDKEFRSLKKWMEGIYTLKIRY…	822		scaffold_56:1046062-1049086 (+)	587249	ABC-D	ABCD1	MelbiABCD1.1	MASQSTLRNAADPLAMFYHHYADLLRQRLKGTSRTTRLMGTLFLAISIIAAGEGGRRWWKKRNAEKEQGRRLLRRNSGLKNKDGSRVIFVPYKDSTSKVTIHPTKALTFDAHRRLFLNPPRASGLSDGSTPQIPPPQTKPGLNLAFLHQFLSLLSIMIPRWTSKETGLLLSHGVFLMLRTYLSLVVARLDGEIVRDLVAGNGRAFIWGIIKWCGIGSLASYTNAMIKFLQSKVSIAFRTRLTRYIHDLYLNDNLNYYKLSNLDGGIGQGADQFITQDLTHFCASAASLYSSLGKPFVDLVVFNYQLYRSLGPLALTGLMSNYFLTATILRRLSPPFGKLKAVEGRKEGDFRGLHARLIANAEEVAFYGGANMEKNFLDKEFKSLKKWMEGIYTLKIRYN…	815		scaffold_12:716705-719333 (-)	431186	ABC-D	ABCD1	MelvaABCD1.1	MASQSTLRNAADPLAMFYHHYADLLRQRLKGTSRTTRLMGTLFLAISIIAGGEGGRRWWKRRNAEREQGRRLLRRNSGLKNKDGSRVIFVPYKDSTSKVTIHPTKALTFDAHRRLFLNPPRASGLSDGSTPQIPPPQTKPGLNLAFLHQFLSLMSIMIPRWTSKETGLLLSHGVFLMLRTYLSLVVARLDGEIVRDLVAGNGRAFIWGIIKWCGIGSLASYTNAMIKFLQSKVSIAFRTRLTRYIHDLYLNDNLNYYKLSNLDGGIGQGADQFITQDLTHFCASAASLYSSLGKPFVDLVVFNYQLYRSLGPLALTGLMSNYFLTATILRRLSPPFGKLKAVEGRKEGDFRGLHARLIANAEEVAFYGGASMEKTFLDKEFKSLKKWMEGIYTLKIRYN…	814		scaffold_64:327842-330396 (-)	587262	ABC-D	ABCD1	CengeABCD1.1	MAAQSTLRHSEDPLLALYTRYASGLRSRVRQTSRVTKLLSTLALLVSIIGAGYGGVYWWRQRRAEKETGRRLLRRNSGLRGKDGSRTIYVLYRDATSKVTIHPTKPTTFDAHRRLFLEPPRAAGLSDGTSPQVPPPQTKSGLNLAFLHQFLSLLNIMIPRWGSKETGLLLSHGVFLILRTYLSVVVARLDGEIVRDLVAGNGKAFLWGIVKWCGIGSFASYTNAMIKFLQSKVSIAFRTRLTRYIHDLYLNDHLNYYRLSNLDCGVGQGADQFITQDLTLFCASAASLYSSLGKPFVDLCVFSYQLFYSLGPLALSGLLANYFLTATILRRLSPPFGKLKAVEGRREGDFRALHSRLIANAEEVAFYGGDQMERHFLDKGFKDLKHWMEGIYSLKIRYN…	830		scaffold_50:123855-127314 (-)	5432	ABC-D	ABCD1	TubmeABCD1.1	MANLSTLRPSLVILLDQYTKLLRSSPKSLRILAATVLCTLFGCLYERRRRRKADEGRGRVLLRRNSAIQLKDGSRLIYVPYKQTTAKVIIKPTKSTTFDAHRRLFLEPLGARKSRSFGGADVGEGPPVNTKPGLNLAFLHQFLSLLSIMIPRLTSKESLLLLLHTFFLISRTYLSLVVARLDGEIVRDLVAGNGKAFSWGIVKWLGVGGPAVYCNAMIKYLQSKISIAFRTRLTRYIHDLYLNDRQAYYKLGNLDGGLTGGGADQFITSDLPMFCDSAAALYSSLGKPFLDLVVFNYQLMRSLGPMALAGITLNYGGTAWMLKKFSPPFGRLAAAQAKREGDFRGLHTRLIGNAEEVAFYGGADMEKVFLEKGFKDLKQIMEGIYNVKIQYNMLEDFVL…	894
		scaffold_24136:481-3759 (+)	32005	ABC-D	ABCD2	GloinABCD2.1	MPTVLSKLTDFFTSSGTSQNAAQIRKLVVQILAVYQNNRTVLGRTIWFVTVYLLYFRKSSSGKKRRTEVGNAPTAEEVARQKKRVEVDAIFFERLKRILKIVIPGIRSKELWLLIIHSGFLVFRTILSVYVAALDGRIVSALVRGNGKDFLTGIVWWMTVAIPATYTNSMLTYMQNKLAIQFRTRLTQHIHKKYLSDMTFYAIGNLDDRIKNADQCITVDTMKFCNSLSELYSNLAKPILDVFIYNIQLANNVGGEGLFALSFMVHISSVILRTLTPPFGKMVAEEQKLEGEFRFTHSRLIENAEEIALYSGHEVEKAILDRNYFALIKHINRIFRMRIFHGMMEDFIIKYLWGAMGLILCSVPVFFTVPGIKKGDLGSRAEGFITNRRLLLSSSDAFG…	721		scaffold_5:626948-629592 (+)	143956	ABC-D	ABCD2	OidmaABCD2.1	MAAQSKLRLLPPDRTIRSMISQLTKLYLKHRTNISRTVYLTFFFALLYRIRSAISEQKAAAARQEASRQRGSTTPGHGEATRRQKVELNREFFRNLFRLLKICIPGWKSTELRLLISHSIFLVVRTLISLKVAAMDGQLVSSLVRGKGRDFLIGIVWWMLIAIPATFTNSMLSYHQCKLSLQYRTRLTNHIHDKYLSNMTFYSLSALDDRIKNADQLITVDVSKFSNSLAELYGNLAKPTLDMLIYNYSLSKSVGGEGLFFMSLLVQLSASIMRALTPPFGKYVADEAQLEGEFRFEHSRLIDYSEEIALYNGHEAEKDTLDKGYFTLIKHVNYILRRRFTHGIMEDFVIKYVWGALGLILCSLPVFFKIPGATASTMGDRTESFVTNRRLLLSSSDAF…	709		scaffold_142:884070-886546 (+)	150037	ABC-D	ABCD2	MelbiABCD2.1	MAAQSKLRLLPPDRTLKSLVNSLTAHYLAHRTAISRTVYLTLFFALLNRIRSAISEQKASALRQAAARQRGSTSLSHSHGGKKPKVELNREFFKNLFRLLKICIPGWRSKELRLLISHSVFLVIRTLISLKVAAMDGQLVSSLVRGRGRDFLIGIVWWMAIAVPATFTNSMLSYHQCQLSLQYRTRLTNYIHDKYLSNMTFYSLSALDDRIKNADQLVTVDVSKFANSLAELYGNLAKPTLDMLIYNYSLSKSVGGEGLFFMSLLVQLSANVMRALTPPFGKYVADEARLEGEFRFEHSRLIDYSEEIALYNGHEAEKDTLDKGYFTLIKHVNYILRRRFTHGIMEDFIIKYVWGALGLILCSVPVFFKIPGAVAQTMGDRTESFVTNRRLLLSSSDAF…	709		scaffold_4:2682259-2684752 (+)	260421	ABC-D	ABCD2	MelvaABCD2.1	MAAQSKLRLLPPDRTLKSLVSSLTNHYLAHRTAISRTVYLTLFFALLNRIRSAISEQKASALRQAAARQRGSTSLLHSHGGKKPKVELNREFFKNLFRLLKICIPGWRSKELRLLISHSVFLVIRTLISLKVAAMDGQLVSSLVRGRGRDFLIGIVWWMVIAVPATFTNSMLSYHQCQLSLQYRTRLTNYIHEKYLSNMTFYSLSALDDRIKNADQLITVDVSKFANSLAELYGNLAKPTLDMLIYNYSLSKSVGGEGLFFMSLLVQLSANVMRALTPPFGKYVADEARLEGEFRFEHSRLIDYSEEIALYNGHEAEKDTLDKGYFTLIKHVNYILRRRFTHGIMEDFIIKYVWGALGLILCSVPVFFKIPGSVTQTMGDRTESFVTNRRLLLSSSDAF…	709		scaffold_19:2405951-2408489 (+)	659461	ABC-D	ABCD2	CengeABCD2.1	MVAQSKLLSANVPSDRSIKRLVNEVTTRYLQHRTRISKAVYLTLFIALINRIRNAISEQKAASVRQTEARRRPGTENAEGEVTSRKKVELNREFFKNLLRLLKIVIPSWRSKELRLLISHSVFLVLRTLISLYVAELDGRLVSNLVRGKGKDFITGLVWWMMVAIPATFTNSMLSYHQCKLSLQYRTRLTNYIHNKYLSHMTFYTLSALDDRIKNADQLITVDVAKFSNSLAELYSNIAKPVLDMIIYNYSLSRSVGGEGLFFMSLIVQLSASVMRALTPPFGRYVADEARLEGEFRFQHSRLIDYSEEVALYHGHEAEKDTLDKGYFTLIKHVNRILRRRFYHGVMEDFVIKYFWGALGLMLCSVPVFFKIPGVAGNSMGDRTESFVTNRRMLLMSSD…	709		scaffold_244:8552-10911 (+)	3408	ABC-D	ABCD2	TubmeABCD2.1	MAAQSKLPLPSDRSLTYLLSHLSSLYVKHRKKISRGVYLTLFIALVNRVRNAINEQKAAAARQGDRPRPAPETPSAKRKKAELNREFFQNLFKLLKIVIPGVRSKELRLLVSHTFFLIVRTLISLYVAELDGKLVSALVRGKGKDFLLGIVWWMVVAVPATFTNSMLSYHQCKLALQYRTRLTQYIHSKYLSQMTFYTLGNLDDRIKNADQLITVDVSKFSNSLAELYSNLAKPVLDMMIYNYQLSRNVGGEGLFAMALLVQVSANVMRVLTPPFGRYVADEARLEGEYRFSHSRLIDNSEEIALYGGHDAEKTTLDKGYFTLIKHVNYILRRRLYHGMMEDFVIKYFWGALGLMLCSVPVFFKVPGARGNSLGDRTESFVTNRRLLLSSSDAFGRVMF…	708
		scaffold_2935:2299-4769 (-)	222706/85277	ABC-D	ABCD3	GloinABCD3.1	MGQNMSSFAEISPKSLISSKKRSAVLIISVAAVYLIKQYVEQEKKKQSERAAARAAEGQDNRNRKQKRIGVDARFLAQIKKLLPICIPGVASKEAALLISLAMVLIARTWLDIWFSGFNGHVVKAIVSRDRKTFIARAVVEFGFMMWPMSIVNNSLKLTISALSLAFRTRLTRYAHEQYLKDITFYKISNIDNRIQNSDQLLTQDIDKFAENLSHLYSDITKPLVDIVLFAYKLGEAIGREAPIYMIVYFLTSGALLRAISPPFGKFTAIEQKLEGDFRFTHSRIITHSEEIAFYGGGERERTVVNGSFDKIVRHVKKIYRLRFANGIFDSVLVKYCATMTAYYLLARPVFNPQYATEYMGKLDSDPTKIMEDYSRNSGYLVNLSQAVGRLILAGRDLT…	715	the models 222706 and 85277 are likely the two fragments of the same single gene
		scaffold_2623:1-1895 (-)	222706	ABC-D	ABCD3		MGQNMSSFAEISPKSLISSKKRSAVLIISVAAVYLIKQYVEQEKKKQSERAAARAAEGQDNRNRKQKRIGVDARFLAQIKKLLPICIPGVASKEAALLISLAMVLIARTWLDIWFSGFNGHVVKAIVSRDRKTFIARAVVEFGFMMWPMSIVNNSLKLTISALSLAFRTRLTRYAHEQYLKDITFYKISNIDNRIQNSDQLLTQDIDKFAENLSHLYSDITKPLVDIVLFAYKLGEAIGREAPIYMIVYFLTSGALLRAISPPFGKFTAIEQKLEGDFRFTHSRIITHSEEIAFYGGGERERTVVNGSFDKIVRHV	316
		scaffold_9282:1664-4490 (-)	341165	ABC-D	ABCD4	GloinABCD4.1	MDYEYHPISIEDYDDEAIRNEEPRTSTKPVPLETIEQNYIKNKNQSSFDRLFLRRFFRILSRLFSPSNMEGNVIKIWSLLICTSLLNEVLVYIVGTIPSRFYTVLVGKDFNGFKPLMFYSIVIVICAGLGRSFVRFIGGLFAISTRKILTRSLHNKYLNSNNSSTFYRLLNFRTDIDNPDQRIAQDVENFSEKLRLICQEIIVAPILIIYYTYKTWTLSGYFGPLVIYVYFIVGLISSRFLIVPLVNLVFMKEFHEGNFRFLHARVRQFAEPIALSWGEKAEYYQLDSFFKNLLNYQRQIIDRELALEALTGSFAYFGSILSYLIIAIPVFVGDYDGIEKDKLSGVISLNAFLSLYLIYRFTRIVEQSTKISDLAGYTARIGQLFEVIEDINDDNDNAD…	649
ABC-E		scaffold_9454:5427-8229 (+)	341292	ABC-E		GloinABCE1.1	MSEKHTRIAIVSSDKCKPKKCRQECKKSCPVVRMGKLCIEVTPESKIAYISEELCIGCGICIKKCPFGAIMIINLPTNLERQVTHRYNANSFKLHKLPVPRPGQVLGLVGTNGIGKSTALKILAGKLKPNLGKFNDPPDWQDILKYFRGNELQNYFTKILEDNLKAIIKPQYVDQIPKAVNGIVETLINNKSEKNNKDDMIDVLDLKDVLGRQVKELSGGELQRFAIAVVCIQKADIYMFDEPSSYLDVKQRLNAAKAIRSLLTPDCYVIVVEHDLSVLDYLSDFICVLYGVPSVYGVVTMPFSIREGINIFLDGKVPTENLRFREESLTFKLAETAEDEKEVEKHRRYRYPDMKKTLGNFKLSVKAGEFTDSEIIVMLGENGTGKTTFIRLLAGAIKA…	602	replaces the model 312281	scaffold_6:821914-823960 (-)	41132	ABC-E		OidmaABCE1.1	MQCKPKKCRQECKKSCPVVRSGRLCIEVTPDSKIAFISETLCIGCGICPKKCPFGAINIINLPTNLESHVTHRYSANSFKLHRLPTPRPGQVLGLVGSNGIGKSTALKILSGKLKPNLGRYDNPPDWQDVIKYFRGSELQNYFTKILEDDLKAIVKPQYVDRIPQAIKSADKTVRTLIEANATMENLEEVLNVLELNHVMDRDVNLLSGGELQRFAIGTVCVQQADVYMFDEPSSYLDVKQRLSAAKIIRSLLRPDDYVICVEHDLSVLDYLSDFICVLYGKPAVYGVVTLPASVREGINIFLDGHIPTENLRFREESLTFRIAEAADEFMADRSRAFQYPSMVKTLGDFQLHIKAGDFTDSEIIVMMGENGTGKTTFCKLLAGALAPDGNQKVPGMKV…	595	replaces the model 28055	scaffold_124:1055747-1058192 (+)	654935	ABC-E		MelbiABCE1.1	MSDKLTRIAIISTDKCKPKKCRQECKKSCPVVRSGRLCIEVTPESKIAFISESLCIGCGICPKKCPFGAINIINLPTNLESHVTHRYSANSFKLHRLPTPRPGQVLGLVGSNGIGKSTALKILSGKLKPNLGRYDNPPDWQDVIKYFRGSELQNYFTKILEDDLKAIVKPQYVDRIPKAIKGPDKTVRSLIEANASMENLTEVLDVLELNHIMDRDVNLLSGGELQRFAIGTVCVQQADVYMFDEPSSYLDVKQRLSAAKIIRSLLRADDYVICVEHDLSVLDYLSDFICVLYGKPAVYGVVTLPASVREGINIFLDGNIPTENLRFREESLTFRIAEAADEFMADRTRAFDYPKMEKTLGGFHLRIDAGDFTDSEIIVMMGENGTGKTTFCKLLAGAL…	608	replaces the model 482737	scaffold_1:1548411-1551223 (+)	505609	ABC-E		MelvaABCE1.1	MSDKLTRIAIISTDKCKPKKCRQECKKSCPVVRSGRLCIEVTPESKIAFISESLCIGCGICPKKCPFGAINIINLPTNLESHVTHRYSANSFKLHRLPTPRPGQVLGLVGSNGIGKSTALKILSGKLKPNLGRYDNPPDWQDVIKYFRGSELQNYFTKILEDDLKAIVKPQYVDRIPKAIKGPDKTVRTLIEANASMENLEEVLDVLELNHIMDRDVNLLSGGELQRFAIGTVCVQQADVYMFDEPSSYLDVKQRLSAAKIIRSLLRADDYVICVEHDLSVLDYLSDFICVLYGKPAVYGVVTLPASVREGINIFLDGNIPTENLRFREESLTFRIAEAADEFMADRTRAFDYPKMEKTLGGFHLRVDSGDFTDSEIIVMMGENGTGKTTFCKLLAGAL…	608	replaces the model 10655	scaffold_68:493397-496049 (+)	312972	ABC-E		CengeABCE1.1	MADRLTRIAIVNSDKCKPKKCRQECKKSCPVVRTGKLCIEVTPESKIAFISERLCIGCGICPKKCPFDAINIINLPTNLETQVTHRYSANSFKLHRLPTPRPGQVLGLVGTNGIGKSTALKILSGKLKPNLGRYDNPPDWEEILKYFRGSELQNYFTKVLEDNLKAVVKPQYVDQIPKAVKGPDKTVGTLIKGRSQMENLEEILDVLELNQVLERDITLLSGGELQRFAIGTVCVQKADVYMFDEPSSFLDVKQRLNAGKIIRSLLRPNDYVIVVEHDLSVLDYLSDFICVLYGKPAVYGVVTLPSSVREGINIFLDGNIPTENLRFREESLQFRIGEAGEEFMVDKSRGYSYPKMEKTLGSFHLKVEAGQFTDSEIIVMMGENGTGKTTFCKMLAGAE…	604	replaces the model 312987	scaffold_120:262481-264986 (+)	969	ABC-E		TubmeABCE1.1	MADKLTRIAIVSTDKCKPKKCRQECKKSCPVVRTGRLCIEVTPESRIAFISEQLCIGCGICPKKCPFGAIHIINLPTNLETQVTHRYSANSFKLHRLPTPRPGQVLGLVGTNGIGKSTALKILSGKQKPNLGRYDNPPDWNETLAYFRGSELQNYLTKVVEDNIKAVVKPQYVDKLPLAIRGTVRSVSALLKAQCARGDEVMEAMIDILDLRPVLDRDVEQLSGGELQRFAIAVACVQKADVYMFDEPSSYLDVKQRLKAASTIRGLTRPDNYVIVVEHDLSVLDYLSDFICVLYGKPSVYGVVTLPASVREGINIFLDGHIPTENLRFREESLQFRIAEAGDEFMVDRSRSFGYPAMDKTLGKFHLHVDKGEFTDSEIIVMMGENGTGKTTFCRMLAG…	618
ABC-F		scaffold_8243:7705-10758 (+)	340426	ABC-F	ABCF1	GloinABCF1.1	MSSVSKQKRLAKKAAKNSKKPEETPDVNGSSTNKETIENSTAAAANGLSLETLKISGERTATGVLASQPRSRDIKIEQYSLSFYGRVLVDNATIELNFGRRYGLIGANGSGKSTFLASLAAREAPIPEHIDIYLLNQEAEPCDLNAIDYVILAAKSEITRLEKEVEDILAEAEGAEDLRLEDLYDRINALDESTFKSRASTLLHGLGFSQEMMAKKTRDMSGGWRMRVALAKALFIKPTLLLLDEPTNHLDLEACVWLEEYLKNYNRILLLVSHSQDFLDGVCNETMHLTEKKKLNYYGGGYSSFVKTKAEMEVNQMKAYHKQQEEIAHIKKFIASAGTYANLVKQAKSKQKIIDKMEAAGLIEKVEPPITFKFKFENVEKLPPPVLQFDQVSFSYSGS…	606		scaffold_2:910414-912839 (+)	154365	ABC-F	ABCF1	OidmaABCF1.1	MVSASKAAREAKRAAEGKAPKKTAASRSKAGSKNASGANTPPTLDADGNALEDDQPATSAQDLDTVKKLADQMDKHGLSDRVTTGVLSSLKQSRDVKITATSLVFHGRVLITDTVLELTYGRRYGLLGENGCGKSTLLKAIDKREFPIPDHVDIYLLNEGAPPSDLGALEWVVREAENEMERLDKQAEQILEEEGPESPLLMDLYERMETMDPSTFSTRASLILTGLGFNKQTIHKKTKDMSGGWRMRVALGKALFVKPSLLLLDDPTAHLDLEACVWLEEYLKKWDRTLVLVSHSMDFLNGVCTNMIDMRQRKLIYYGGNYDSYSKTRSEQETNQMKAYHKQQEEIVHIKKFIASAGTYANLVKQAKSRQKILDKMEADGFIQKVEQDRVFTFRFADV…	628		scaffold_13:649079-651822 (+)	606868	ABC-F	ABCF1	MelbiABCF1.1	MVSASKAARDAKRAAEGKAPKKTVASRSKAGSKTASGASSVAGDETPPLDQDVDEPATSAKKMDEVKRLADQMDKHGLSDRVTTGVLSSLKQSRDVKITSVSLVFHGRVLITDTTLELTYGRRYGLLGENGCGKSTLLKAIDKREFPIPDHVDIYLLNEGAPPSDLGALEWVVREAENEMERLDKEAERILEEDGPESPLLMDLYERMETMDPSTFATRASLILTGLGFNKTTIQKKTKDMSGGWRMRVALAKALFVKPSLLLLDDPTAHLDLEACVWLEEYLKKWDRTLVLVSHSMDFLNGVCSNMIDMRQKKLIYYGGNYDSYSKTRYEQEVNQNKAYQKQQDEIVHIKKFIASAGTYANLVRQAKSRQKILDKMEADGFIQPVESDRVFTFRFADV…	628		scaffold_14:686507-689107 (+)	556219	ABC-F	ABCF1	MelvaABCF1.1	MVSASKAARDAKRAAEGKAPKKTVASRSKAGSKTASGASSVAGDETPPLDQDVDEPATSAKKMDEVKRLADQMDKHGLSDRVTTGVLSSLKQSRDVKITSVSLVFHGRVLITDTTLELTYGRRYGLLGENGCGKSTLLKAIDKREFPIPDHVDIYLLNEGAPPSDLGALEWVVREAENEMERLDKEAERILEEDGPESPLLMDLYERMETMDPSTFATRASLILTGLGFNKTTIQKKTKDMSGGWRMRVALAKALFVKPSLLLLDDPTAHLDLEACVWLEEYLKKWDRTLVLVSHSMDFLNGVCSNMIDMRQKKLIYYGGNYDSYSKTRSEQEVNQMKAYQKQQDEIVHIKKFIASAGTYANLVRQAKSRQKILDKMEADGFIQPVEQDRVFTFRFADV…	628		scaffold_8:1903269-1905875 (+)	703593	ABC-F	ABCF1	CengeABCF1.1	MVSASKAARQAKRAAEGKDTTTKKTAASKVSSRAASKNASKASSVNGDEPEQLIDAEDADDTGISEEVKKLTLQEDEHGLSDRVTTGVLASLEASRDVKITSASLVFHGKVLFNDTTIEVNYGRRYGLLGENGCGKSTLLKAIDKREFPFPEHVDIYLLNEGAPPSDLGALEWVVREAENELARLEKLAEDILEKDGPESPVLDELYERMESMDPSTFHTRASLILTGLGFNKKTITKKTKDMSGGWRMRVALGKALFVKPSLLLLDDPTAHLDLEACVWLEEYLKKWDRTLILVSHSMDFLNGVCTNMIDMRQKQLMYYGGNYDSYIKTRTEQEVNQQKAYEKQQDEIKHIKKFIASAGTYANLVRQAKSRQKILDKMEADGFIQPVVQDRVFTFRFA…	630		scaffold_27:789693-792537 (+)	3765	ABC-F	ABCF1	TubmeABCF1.1	MVSASKARREAERAAKRAAGGGEDKPKKTAASKLALTPGSSRAGSKATSKASSVNGEAVEGTDERALAKLEKLALQEDEHGLSDRVTTGVLSSLESSRDAKISSVSLVFHGKVLIQDTTLELNYGRRYGLLGENGCGKSTLLKSVAKREFPIPEHIDIYLLNEPADKTSLGALDYVVTQAQEELKRLETLAEETLENEGHDSPILEDLYERIDSMDPSTFATRASLILTGLGFNPETMKKHTKDMSGGWRMRVALAKALFVKPSLLLLDDPTAHLDLEACVWLEEYLKKWPRTLVLVSHSMDFLNGVCTNMIDMRMRKLIYYGGNYDAYIKTRSEQETNQMKQYNKQQEEIAHIKKFIASAGTYANLVRQAKSRQKILDKMEADGLIEKVNPDRVFSFR…	632
		scaffold_6787:5183-8274 (-)	339392	ABC-F	ABCF2	GloinABCF2.1	MAMVAETDLGNASQLIRQSIPDIDDAIVEYVVGYLDETPSIVDGEDAIGDFIRPILLDAGGDEEGIHQLCEKLSKLFAKVNDKPSTNGLAKLEQPVNMLTSNSISATARLATSSIDLEAVSGRKVGTRVDTKKLEKAEAKIKAKIEKRERRSNYEASKLINKNADNEFYMQVNPILDYTSTKGKVKDVKIENFDISFGGKGILSNANLTLVFGRRYGLVGRNGIGKSTLLRTISKREIAVPTHISILHVEQEMVGDDVEAIQAVLSADVWREHLLNEERSLNAQINELETSPDPNMDDTNLEQMKESLNASLKDIYQKLEDIESDKAEARAAAILSGLGFPSDKHHNATKTFSGGWRMRLALARALFCRPDLLLLDEPTNMLDIPAVAWLEQYLKKWPS…	729		scaffold_6:1515183-1517805 (-)	197239	ABC-F	ABCF2	OidmaABCF2.1	MEAEIRAFLPNIDPVISEYSVGYLTHASNAYVPESEAVGQSPLEEAATSITALLVSASGDPSSENEGKIRQLVEKWVEKFNASAANGKRTQMSSAARRLDQAIQVGAQRNMSSTLGVSTGGVDLESANVRKLESKVDKKKLEKAERKIAAKQSKKTFKTVEYEASKLLNQIDDAKSYEEFFMQVNPLQLGSSAMGQQKSKDIKLEGVDVTIGGLRILTDTSLTLAYGRRYGLVGQNGIGKSTLLRALSRRDLAIPTHISILHVEQEIAGDDTPALQAVLDADVWRKHLLAEQIKISKQLSDIEIERSSLADTSVDAEKLDRDREGLDHTLGDIQAKLAEMESDKAESRAASILAGLGFSPERQQFATKTFSGGWRMRLALARALFCEPDLLLLDEPSNM…	754		scaffold_124:79800-82553 (-)	567594	ABC-F	ABCF2	MelbiABCF2.1	MEAEIKSFLPNIDPILSEYSVGYLTHASNAYVPDDSTGPSPLAEAAISITALLVSASGDASPGNEAKISQLVEKWVERFSEANGQRKQVSFAARRLDQAIQVGAQRNMSSTLGVSTGGVDLESANTRKLESKVDRKKLEKAERKIAAKQSKKTFKAVEYEASRLLNQPDDAQSYEEFFMAVNPLQLGSNAQGQQKSKDIKLDGIDVSIGGLRILTDTSLTLAYGRRYGLVGQNGIGKSTLLRALARRELAIPTHISILHVEQEITGDDTPALQAVLDADVWRKHLLAEQIKITKQLADIEAERSGMADTSGDAEKLDREREGLDQTLGDVQSKLAEMESDKAESRAATILAGLGFSPERQLFATKTFSGGWRMRLALARALFCEPDLLLLDEPSNMLDV…	751		scaffold_1:706881-709528 (-)	505291	ABC-F	ABCF2	MelvaABCF2.1	MEAEIKSFLPGIDPVLSEYSVGYLTHASNAYVPDDATGPSPLAEAAVSITALLISASGDPSPENEAKISKLVEKWVEKFSEANGQRKQVSFAARRLDQAIQVGAQRNMSSTLGVSTGGVDLESANTRKLESKVDRKKLEKAERKIAAKQSKKTFKAVEYEASRLLNQPDDAQSYEEFFMAVNPLQLGSNAQGQQKSKDIKLDGIDVSIGGLRILTDTSLTLAYGRRYGLVGQNGIGKSTLLRALARRELAIPTHISILHVEQEITGDDTPALQAVLDADVWRKHLLAEQIKITKQLADIEAERSGMADTSGDAEKLDREREGLDQTLGDVQSKLAEMESDKAESRAATILAGLGFSPERQQFATKTFSGGWRMRLALARALFCEPDLLLLDEPSNMLDV…	751		scaffold_9:801142-803846 (-)	655342	ABC-F	ABCF2	CengeABCF2.1	MEAELRAQIPNIDPILSDYSVGYLTHASNSFTPDADPNSPSPLAEAASTITALLLSASGDFSSQNEATIQNLVEKFISLLSAANSSDEDRRQMAPSAKKLDHAIHVGSQRNISSTLGLTGGGVDLESANTRKVESRVDRKKLEKAERKIRAKQDRKVMKNVEYEASRLLNQPDEAQSYEEFFMAVNPLQMGSDSSSKSKDIKIDSIDISIAGKRILTDTNLTLAYSRRYGLVGQNGIGKSTLLRALSRREVAIPTHISILHVQQEITGDDTPALQAVLDADVWRKHLLKEQDKISRELAELEAERSTMADTSADALKLDKQREGLDITLSDIHAKLSEMESDKAEPRAASILAGLGFSAERQQFATKTFSGGWRMRLALARALFCEPDLLLLDEPSNML…	753	replaces the model 694083	scaffold_320:1427-3953 (-)	4284	ABC-F	ABCF2	TubmeABCF2.1	MEAEITAVLPSIDPIITDYSVGFLTHASTSTSPEADIEFAEAISAVTSILLDAAPPSVSEASVTGLIDKLVAQLNAAHGENRRAFSGRAKKLDQTIHMASQKNISSTMGLVGGGVDIDAVGTRKVESKVDKKKLEKAERKIKAKQDKKVMKNVTYEASKLIATDEQQSYDDFYMAVNPLQLGQSSQGKSKDIKIDNVDVQIGGKRILSDTTLTLAYGRRYGLVGQNGIGKSTLLRALSRREVAVPTHITILHVEQEIMGDDTPALQAVLDADVWRKHLLAEQDRISKELKILESKPDPITITASQGFPNQERDELDSLLSEVHAKLAEIESDKAEPRAASILAGLGFSAERQQDPTRTFSGGWRMRLALARALFCKPDLLLLDEPSNMLDVPSITFLSE…	743
		scaffold_9517:4985-8263 (-)	13860	ABC-F	ABCF3	GloinABCF3.1	MSSSLSSRFFAALPLNVTFDDDIKEYISNVLADIEGADSLREATEQFLIDAGIEKSDLDSFYNKFSYDSTDSTDTTSEIGPEKLPEEVVTKLDQLNLSTPTSDTHTASSIGKSGKKSVKTTGKQSTSTKAQKSVVDDSEIIAYSQQSRFHTETLETLSKEVDLKDVNITVGSKELLVDAKLQLKTGVHYGLVGRNGTGKSTLLKCIGSGVLVGFPRNIRVLYIEQLENVDEKENVAQVVLKADKERTLLLNEKQALQTASESGDSKKIESAVKRIRAERLQRELEEAQKIATLRSGRRGAEARKELLDAEARVAEAQKALDDKGDKENQTEDFTAVIYELLEEVYTKLEQINADSAEARAQEILSGLGFSEKQQYSPMASLSSLSGGWRMRVALAQALF…	803		scaffold_1:3078354-3080890 (-)	37235	ABC-F	ABCF3	OidmaABCF3.1	MNSSPEELASTILVSSKQTRFHIENPVYQELDIEGLNISVATGAGKSGAKPKGKARSDGLEILANASLKLKAGIHYALIGRNGTGKSTILKAVAEKLIPGIPLKTRISILQQTSTNEALSGSSSEAGELSKEPPSGGQLSVLETVIDRATSRNEIQQEIDVLSKGVEDTGNHLAPIRALRQVQHDRLKKELFEADKDARHRSGSRGMAARKTLIAVEKKVVESTARLEQNETEINEETLKEETLAASDLLAELQSQLEPGKIAEIEAKARSILSGLGFPPAFLVKQVSTLSGGWKMRTNLAGCLLQPTDILILDEPTNFLDLLGIIWLQRYLLQLREIGPNPPTVVIVSHDRDFINTVCQELIILRDHDLTYFRGDLNVYEASIRDKKLYLGRMKDAQE…	753		scaffold_136:245543-248480 (-)	667562	ABC-F	ABCF3	MelbiABCF3.1	MTTSTEEAATTILVSCKQTRFHIESPVYQELDIEGLNITVTSGAGKAAAKPKVKARAEGLEILANANLKLKAGVHYALIGRNGTGKSTILKAVAEKLIPGIPIQTRISILQQTASDGSDPVADATAAIQGLGVGEGNQFSVLEEVIDRATSRNEIQREIDVLSKAIENHESNLAPLRAFRQIHHDRLKRELFEKDKDARLRSGARGMAARKALIAFEKLVVESAQRLSQKDEEIDEDTIKEETHQASDLLAELQSQLEPGKIADIEVKARGILSGLGFPKANFDKKVSTLSGGWKMRTNLASVLLQPTDILILDEPTNFLDLLGIIWLQRFLLQLRETGPNPPTVVLVSHDRDFINTVCQELIILRDHELTYFRGDLNTYDSSIRDKKLYLGRMRDAQE…	746		scaffold_3:2767636-2770134 (+)	418331	ABC-F	ABCF3	MelvaABCF3.1	MTTSTEEAAATILVSCKQTRFHIENPVYQELDIEGLNITVTSGAGKAGAKPKGKARADGLEILANANLKLKAGVHYALIGRNGTGKSTILKAVAEKLIPGIPIQTRISILQQTASDGSDPVPEATSSLQKLELSSGNQFSVLEEVVDRATSRNEIQREIDVLQKAIENHESALAPLRAFRQVHHDRLKRELFEKDKDARLRSGTRGMAARKALIAFEKLVAESAERLAQKDDEIDEDTIKEETHQASDLLAELQSQLEPGKIADIEVKARSILSGLGFPKANFDKKVSTLSGGWKMRTNLASALLQPTDILILDEPTNFLDLLGIIWLQRFLLQLRETGPNPPTVVLVSHDRDFINTVCQELIILRDHELTYFRGDLTTYDASIRDKKLYLGRMRDAQE…	746		scaffold_7:3233979-3236510 (+)	544348	ABC-F	ABCF3	CengeABCF3.1	MVRKGKEPASADPASAEQILTVTAQQSRFHNDVVNEPVSKEILVKDLSISVANRELLSHAELHLQQGKHYVLVGRNGTGKSTLLKAIADGQVPGIPWSLRVLLLGQTRSSLEDEVDRLKLKEETVLQHVVRSDRVRERYLREAQILSAAVNHASDPMAPVKAYRQVGHERLSRTVEEARQIAARRSGARGLKARKQLIEAEENLVASQLSLEEGEGDIGHARLSEETQAAADMLAGIQSALELMDASEAEDKARKILLGLGFSAEKIENPLSQLSGGWRTRCDLACALCQYADVLLLDEPTNFLDLPSIIWLQNYVQSLVSATVVVVTHDRDFADAVAEELLVLRNLALERFRGNLSNYERERHKKAKYMTGMKEAQDRQKKHMEQTIAQNIKAAKKTG…	742		scaffold_20:358963-361245 (-)	2865	ABC-F	ABCF3	TubmeABCF3.1	MPRGKKTATPMIQATSQQTRFNLEETASKELDLKGVHISIGKREIISDAHLKLSAGVHYVLVGRNGVGKSTLLRAIGEKLIPGIARNLRLLFLQQSYHSDGEQGEEGEGVLEFVVRSDRIRTDTLRRFESLKRALDNTEDSTDAVTVLRMLKHEERMVELEEAKKAATLRSGTRGMKARKELKALEVVIAEEEAQLQIVDDGTVAEETDEAINTLGELETALEAMSAATAEARAQQLLLGLGFTPKMITQPLSSLSGGWRMRTVLASLLFQPCDILLLDEPTNFLDLPSLLWLEGHLQTRTETTLLLVSHDRAFADTLADEIIVLREAKLERFPGNLAAYETTRAENQRRLTRMKEVQDRQKEHMEATIAGNIRAARTSGDDKKLKQAASRQKKLDERM…	678	proposed protein sequence differs from the one present in the database
										scaffold_3:41445-44881 (+)	114450	ABC-F	ABCF4	OidmaABCF4.1	MPHHVSQLPNQPTMIVKPTDATAPLQADVSTLLGAAFDAKTSKDSVDAAYALCDLVLSSPIGFRALKEYGILAEIKKAAANKKSAERREGAQNLLGALFERFPPRQHISEVALLLQDGGMVACALDAISDKNAVVREAADYGIDALFKNLSSEALVVGLMPAVSAYLSKPTGKWQSAVTAYKLLQRMADKAKLEIDCSKEEANNKDILREAMGTKLAGLIPIVEAGMTDMKAEIQKQAVTTMTALTTLLSNDDVAPRVPLLIATMENPSKETLQKAIHALSQTTFVAIVTSPVLALLTPLLERALNDPTTAQEVLRQTVVVVENLTKLVHDPVEARTFLPKLKPGVKGVEDRASLPEVRELAARALSVINKAMGDDDGNIASGAIARTTSEDVAKILET…	1128	replaces the model 101394	scaffold_57:578798-582777 (-)	720631	ABC-F	ABCF4	MelbiABCF4.1	MPHQVSPPRALPTMISKTSDGPAPTQAEVSALLDTVFNAPSSDASVSASYALCDLMLNSVGFRGLMQYGILAEIKKAAADKKSGTRRESAQNLLGALFERMPPQQPISEVVLLLQDGGMVAWALDALADKGPVVRDAAQYGLDELFKNLSSEALVVGLMPVLNTYLLKRSGKWQGTVGGYKLLQRMADKAKMEVGVSKEEAGNKDILREAMGTKLAGLIPVVEAGMHDLKAEVEKQAVATMTSLTTLLSNDDVAPRIPLLIATMQNPSTETLQKAIHALSQTTFVAIVTSPVLALLTPLLERSLNTPTTAQEVLRQTVVVVENLTKLVHDPIEARTFLPKLKPGVKAVEDRASLPEVREMASRAVSVINKAMGDDDGSVASGAIARTTAEDVAKVLEAE…	1131	replaces the model 560330	scaffold_20:725190-729338 (-)	639526	ABC-F	ABCF4	MelvaABCF4.1	MPHQVSPPRAMPTMISKTSDGPAPTQAEVSTLLDTVFNAPSSDASVSASYALCDLMLNSVGFRGLSQYGILAEIKKAAADKKSGTRRESAQNLLGALFERFPPQQHISEVVLLLQDGGMVACALDALADKGPVVREAAQYGLDELFKNLSSEALIVGLLPVLSTYLLKRSGKWQGTVGGYKLLQRMADKAKMEVGVSKEEAENKDILREAMGTKLAGLIPVVEAGMHDLKAEVEKQAVATMTSLTTLLSNDDVAPRIPLLIATMQNPSTETLQKAIHALSQTTFVAIVTSPVLALLTPLLERSLNTPTTAQEVLRQTVVVVENLTKLVHDPIEARTFLPKLKPGVKAVEDRASLPEVRQMAARAVSVINKAMGEDDGSLAIGAIARTTAEDVAKVLEAE…	1125		scaffold_51:1071579-1075767 (+)	666930	ABC-F	ABCF4	CengeABCF4.1	MPHHESPPMAPAIVVKSSESSATPPTQDEISSILTAIFTSKTSQASLDASYSLTTVLQNSIGFRGFKGYGVLDEIKKAAADKKNPVRREGSMFALGALFERFPRHQRLSEVIFLLQEENLVPLALDALSDKVSTIRDSAQYALDALFDNLEPETKVAGLLPVLVKYLGKKSGKWQGTVGAFKLLGRMADKAKLGTGSAVEEKDKDILRDSMGRKLEGLIPVVEGGMHDLKAEVAREAVKTMNSLTTLLQNDDVAPRIPLLIKSMENPSTQSQQQAIHALSQTTFVSIVTSPVLALLTPLLERSLNTPSTSQEVLRQTVVVVENLTKLVHDPIEARAFLPKLKPGVKAVKDRASLPEVREIASRALDVIENAMADRDGNIAAGTIARTMASDVVMVLEKQ…	1122	replaces the model 707997	scaffold_14:15136-19156 (-)	1315	ABC-F	ABCF4	TubmeABCF4.1	MPGVLDATSPTSSPRSSTNQPLEMLLTDAAISDYLSAVFSADSSQGSLDAALALCSAILSDPATAHHSFPTLFPPLAKAASDKKSGTRRESAMIVYGALYESFIPKSPITEVLLLKETLPIVLDGLADKGAVVREASQYAIDAMLALLKEEALVVGLVRVLMTYVKGSGSKWQGRVAALQLIGRVAEKAVTRDGFLKEVMGRELETLIPVVEGGMHDLKNEVSRAAAKAMTSLAKLLSNDDVARHIPTLIKTMSDPSKETLQKAIHDLSQTTFIAVVTSPVLSLLTPLLERSLSSPQTSQDVLRQTVVVVENLTKLVHDPVEAREFLPRLQPGVKKIEDTAALPVVRSLAKDANATMVKAMKVGTGTDVPERISVDEVEKKLIAGTIIGAGEKKLWEQD…	1110	proposed protein sequence differs from the one present in the database
										scaffold_8:1138240-1142118 (-)	165102	ABC-F	ABCF5	OidmaABCF5.1	MPAVTAAASASTMSSKENKGSVKVLDELMAQLNISKEQDQINAATHNLAVFINGDIETNDAPTKTVEVLKKQLANKKDAVVRERALNAIKAIAEHGETSAAVEPYLVVLLPSVLAAVGDKMVPVKNAAQETALSIVKAINANAVKAILPPIINSILTAQKWQEKITGLSCVEALVESAPAQLALRVPDLIPVVSESMWDTKPEVKKMAYGTMEKVCGLIVNKDIERFIPELIKCIAKPENVPETVHLLGATTFVTDVHEPTLAIMVPLLDRGLAERETAIKRKSAVIVDNMCKLVEDPNIVASFLPKLMPGLTKNYETLADPEAREKTKQGLDTLIRVGAVKDGKIPEVSHAGDISTVLEILKDILSAKHKDALAKFGAILEYTCAIAGQLIDEKDADS…	1067		scaffold_53:3671800-3675631 (+)	611045	ABC-F	ABCF5	MelbiABCF5.1	MPAITEASASTASMSSKENKNSQKVLDELMTKLWISKAQEDINSATHNIATFINGDIEEGDTPVKTVQSLKKQLGNKKDANVRERSLNAIQAIAEHAETSASVEPYLIELLPSVLAAVSDKMVPVKNAANAAALAIVKAVNPNAVKAIMPPVINSILTAQKWQEKQTGLSIIEALVSSAPTQLSFRVPDLLPVVSESMWDTKPEVKKMAYGTMEKICGLIVNKDIERFIPELIKCIAKPENVPETVHLLGATTFVTDVHEPTLAIMVPLLDRGLAERETAIKRKSAVIVDNMCKLVEDPQIVAAFLPKLMPGLTKNYENLADPEAREKTKQALDTLVRVGAVKDGKIPEVSHAGDISTVLAILKQILSTKHKDAVAKFEPVLAYVSAIAGQLIDEKDTD…	1068		scaffold_15:1399500-1403949 (+)	515990	ABC-F	ABCF5	MelvaABCF5.1	MPAITEASASTASMSTKENKNSQKVLDELMAKLWISKAQDDINAATQNIATFINGDIEDGDAPTKTVASLKKQLANKKDANVRERALNAIQAIAEHSETSPAVEPYLVELLPLCLTAVGDKMVPVKNAANAAALAIAKAVSANAVKAIMPPVINSILTAQKWQEKQTGLAIIEALVSSAPTQLAFRVPDLLPVVSESMWDTKPEVKKMAYGTMEKICGLIVNKDIERFIPELIKCIAKPENVPETVHLLGATTFVTDVHEPTLAIMVPLLDRGLAERETAIKRKSAVIVDNMCKLVEDPQIVAAFLPKLMPGLTKNYENLADPEAREKTKQALDTLVRVGDVKDGKIPEVSHAGDIATVLAILKQILSTKHKDAVTKFEPVLSYVSAIAGQLIDEKDAD…	1068		scaffold_5:383452-386813 (-)	684440	ABC-F	ABCF5	CengeABCF5.1	MAPAVDMRAAQSSAAAKSENKKSLKVLEELFSKLAVSKAKDEINAASLDLATFINGDIEEADAPTKIVELLKKQLGNKKDAVARERALDAIRAIAQHSTVSPAVEPYLVSLLPNTLAAVGDKMSSVKTAAQTASEAIVEASNANAVKAVIPAIIHSLRNAQKWPEKMADLKCIEILCKSAPAQLAFRVPDLIPVISEAMWDTKPEVKKAAYGTMEKLCALISNKDIERFIPELIKCIAKPENVPETVHLLGATTFVTDVHEPTLAIMVPLLERGLVERETAIKRKSAVIVDXMCKLVEDPQIVAAFLPKLMPALNKNYDTLADPEAREKTRQGLDTLIRVGAVKDGKIPEVSKAGDIATVLASLKQSFPSKYKLDAKFDPILTYISAIGGQLIDEKEHE…	1067		scaffold_118:85666-89200 (-)	789	ABC-F	ABCF5	TubmeABCF5.1	MAPALDTMTPSDAVVASENQKSVKVLDELLQKLSVSKTKADATYAAENLATFINGPIEEHEVPTKILNLIKKQLANKKDALAREHALTAIAAICLKQVSPSIEPYIVSLLPNVLAAVGDKITAVKNAADAASLKIVGMINPNAVKAVLPAISHSITKAQKWPEKMTALKCLDVLVRTAPGQTALRLPELIPTVSEAMWDTKPEIKKAARAAMEKLCSLISNNDINRFIPELINCIAKPERVPETVHLLGATVFVENVQAPTLSIMVPLLERGLADRDTTIKRKAAVIVDNMCKLVEDPQIVAPFLPKLMPNLQKNYDNMADPEAREKTKQGLDTLTRVGDVKDGKIPEISTAGDPKVILETVKTVLSNRKDLAAKFEPVLTYIACIAGSLVDERENEVL…	1064	proposed protein sequence differs from the one present in the database
ABC-G		scaffold_15120:1857-4112 (+)	21191	ABC-G	ABCG6	GloinABCG6.2	MPKDFYEKDGTEYAISLDSTDLDNKYSTTKEVFNSKVPVSLAWKNLTYEIVDPKTKKNKKIIQNVSGIVKPGEFLAIMGPLGAGKSTFLDMLAGRKDPKNVSGIVYLNGRPGDVKCVSTYVTQDDSLMGVLTVRENIKFAADLCFPASFSRLEKYAHVQNIIREFGLERVADNKIGTLFVRGINSGEKRRCAIASQVITLPKVIFLDEPTTGLDSAAAYNVMSAIVSMAKKHELTVVASIHQPSPETYALFDKLLLLGHGKTLYFGERDNALTYFEKLGFPCPPYNNPADHYLRLVNSDFMNDITEAEQRITSFSISFSKRNIRGVNKEIDDLIAKSGGHGEVILIKTRKEYARSLLAQTLILMKRSFKNATRNILMYWIRIAMYMCLALLMGSTWWKV…	641		scaffold_7:1485514-1490770	145452	ABC-G	ABCG1	OidmaABCG1.1a	MGSADALNVFEKDEEKRAELVVDDDEKVPGERMEKEKLQHSESTDASSTFDPEESKEAVLDLARAVTQQSLKDSNGEYINPFLGSSGNPALDPLSGKFSARAWCKALLAIQSRDPERYPERTAGVAYKNLSVHGFGVPTDYQKTFGNYPLEIGGLFQRLIGKRQKTKIQILRDFDGLVRSGEMLVVLGRPGSGCSTLLKTIAGETDGFFVDERTHLNYQGIPASQMHNDFRGECIYQAEVDVHFPQMTVGQTLGFAARARAPRNRFPGVSREVYADHMRDVIMAIFGLSHTIDTKVGNDFVRGISGGERKRVSIAEAALGQSPLQCWDNSTRGLDSATALEFVKTLRISTEMSGATAIVAIYQASQSIYDVFDKVVVLYEGRQIYFGEKTAAKRYFIDM…	1491	replaces the model 163839	scaffold_16:617471-623134 (+)	702950	ABC-G	ABCG1	MelbiABCG1.1a	MSSALPWTVVPEAEGVAAKVEGSVAENSDDGEKIHTLARRLTEHSIKSNDIGHVNPFNDTDNPLLNPLSEKFSPRAWMKALIGIQSRDPERYPSRVAGVAYKNLSAHGFGEATDYQKTFGNYPLELGSLFKRLIGRRQQTKIQILRDFDGLVRSGEMLVVLGRPGSGCSTLLKTISGETDGFFVDSQSYINYQGISMKQMHNDFRGECIYQAEVDVHFPQLTVGQTLEFAARARAPRNRIPGVTREQYAKHMRDVIMAVFGLGHTLNTKVGNDFVRGVSGGERKRVSIAEAALGQSPLQCWDNSTRGLDSATALEFVKNLRLSTEMSGSSAIVAIYQASQSIYDIFDKVAVLYEGRQIYFGEVHAAKEYFINMGFECPPRQTTADFLTSITSPAERIVR…	1462	replaces the model 581395	scaffold_11:92059-97151 (-)	513145	ABC-G	ABCG1	MelvaABCG1.1a	MASSVDREFQPTRTENILNSQPTEDSSNAIEEIPRPSMNPSGSSSDFEEKDGLERTKTSGTTRSALERRQFEPIRSGDREELQRIASSFGGSVALHRTMTGRSGALERRDTLAGIQLGDAVLDPSSPEFDVYKWSKMLVRLMDENEVIQRRAGIVWKNLKVCGSGSAINLQKNVGSLLMAPLRFGEFFGKGPEKTILNEFDGVLKSGEMLVVLGRPGSGCSTLLKTLMGELHGLDMKSQSEIHYNGITQKQMLKQFKGEIVYNQEVDKHFPHLTVGETLEFAARVRTPKQRLIEGVSRESWAKHMAKVVMAVFGLSHTYNTKVGNDFVRGVSGGERKRVSIAEMALAGSPIASWDNSTRGLDAATALEFTKSLRMTANLGGSVHLVAIYQASQAIYDEF…	1551	replaces the model 530092	scaffold_2:2833671-2838559 (+)	683739	ABC-G	ABCG1	CengeABCG1.1a	MPRTRERSESAPDANSDSTLGPKKSETRSRRKASTASRINKPAINEKTPSDHERTEEPFVGDEDPEDERRGEKVAALARRLTEHSTYSVSGQNPFTPEPDSTLDPNSPHFSPRSWAKAMLQLQSRDTKGHPLRTAGVAFRNLSVHGFGSATDYQKSVGNVILEGVGLVKRLMGSGQRKIDILQNLDGLVESGEMLVVLGPPGSGCSTFLKTISGETHGFVVDSTSQINYQGISAKHMANDFRGEAIYTAEVDVHFPMLTVGDTLSFAARARAPRHIPGGVNKYEYAQHMRDVIMAIFGISHTVDTRVGNDYVRGVSGGERKRVSIAEAALSSAPLQCWDNSTRGLDSANAIEFCKTLRMSTDIMGATACVAIYQAPQSAYDIFDKVLVLYEGRQIYFGR…	1502		scaffold_50:389548-394293 (-)	5459/5458	ABC-G	ABCG1	TubmeABCG1.1	MSGFGEKEGVREVDLGPQNRLPPSISSSEETATYNHPNVHHEDAITPEAERDVVALARKLTKMSTSPTVIDNPFNSTDPRLQPNSDQFNVKIWVKTLIQIISRDPELYPNRTAGVSFRNLSAHGFGSQQDYQKDVSNLWMGGIDVLRNIVGGGRPGGKRGERKIQILRDFDGLVKSGEMLVVLGRPGSGCTTFLKTIAGETHGFYLDSESDIEYQGISHELMHHDFRGEAIYNAETDVHFPHLTVGETLSFAAQTRAPRNRFPGVTRKQYAEHMRDVVMTVFGISHTVNTKVGNDFIRGVSGGERKRVSIAEAALSGSPLQCWDNSTRGLDSATALEFVKTLRVQSEISGATVLVSMYQASQSAYDSFDKVTVLYEGRQIYFGSTENAKRFFTDMGFHC…	1475	proposed model combines the models 5458 and 5459 into a single gene
		scaffold_7457:229-3448 (+)	290200	ABC-G	ABCG6	GloinABCG6.3	MEQIENDQIITVTEVDSSSSSMSTAINEKTMTGNDGVNDLSVQLERSAKRTELIESTEKGSTSAKNPVYVEWHGVNYSITEESNKPSWWNKMGNSDSKLESGKHVRTLIENIHGCANPGEILAIMGPSGCGKTTLLNLLGDRVGSKGVQGTVTLNGHKPTKKSKRFVAYCTQDDIFFPQLTVKETLSYTARLRLPREMSRRDKLKQVDNTMSLLNLSKCANTIIGDHRTRGVSGGERKRTNIASELLTDPSVILLDEPTSGLDSSLALELTKILKEFAVKQKKTIIMVIHQPSSQVFESFDKLMLMADGHMVYFGERAGVVDYLADQGYKCHPNFNPADYILELLNDNTIKQKLINGYAHSIRDDPTGKQAIEKYSRRSRTDNQLSNTILNAPVTSTRR…	695		scaffold_9:1701636-1706639 (-)	126522	ABC-G	ABCG1	OidmaABCG1.1b	MGWASPQSVEPDDAQKASKGQDSLDETDGNVSVVDTAENIQALARAFSNLSRHPSGTAAANPFGDVDDPRLDPNSPKFEVERWLKLYLSILSNDQERYPQRSAGISFKNMNVYGFGKDTDYQKDVLNIFLAGIQKLQNLFRAARKFPILKDFDGLVRPGEMCIVLGCPGSGVSTLLKTIAGQTYGLAVDETTSFNYTGISSALMKSQFRGEVIYQAESDIHFPHLTVGQTLLFASLSRTPKNRPPGVTREQYAIHARDVVMATLGLSHTVDTKLGNDYIRGVSGGERKRVSIAEVMLCQAPLQCWDNSTRGLDSATALQFVKTLRLATDLAGSTAFVAAYQASQEAYDKFDKVVVLYEGREIFFGSTKDAKEYFTNMGYRCPNRQTTSDFLTSLTNPAE…	1466		scaffold_60:208677-213386 (-)	629321	ABC-G	ABCG1	MelbiABCG1.1b	MSFVGNFSANGERTAAHQGVGTPGQNPPRHNVSQDSNPYDEKVESYSSESPTLTRALSREEIEEHRRDEEIHELARRYTSKSHHSVYNDNPFDAPEGSPLNPASENFSPRAYAKSLLNLQARDPEKWKQRTAGFAFKDLNVYGFGAATDYQKSVGNVVLEVVGAAKTLLGMAKPRKIDILQNLEGVVHHGEMLVVLGPPGSGCSTFLKTVAGETNGFFIDEKSQINYQGIEPKQMHKDFRGEAIYTAEVDVHFPQLSVGQTLEFAAIARAPRHIPGDISREEFARRSRDVIMASFGISHTINTQVGNDFVRGVSGGERKRVTIAEACLSGAPLQCWDNSTRGLDSANAIEFCKTIRMSTELLGSTAVVAIYQAPQSAYDTFDKVLVLYEGRQIYFGRCT…	1502		scaffold_16:1100382-1106256 (+)	466792	ABC-G	ABCG1	MelvaABCG1.1b	MPSASPWAVAPEAESVVAKVEESVGEKLADKDHNQPPLEKSTEPSALDSSDDGEKIHTLARALTEQSIRSHEVGNANPFHSNDNPLLDPLSEKFSPRAWMKALIGIQSRDPERYPSRVAGVAYKNLSAHGFGEATDYQKTFGNYPLELGSLFKRIIGRRQQTKIQILRDFDGLVRSGEMLVVLGRPGSGCSTLLKTISGETDGFFVDSQSYINYQGISMQQMHNDFRGECIYQAEVDVHFPQLTVAQTLEFAARARAPRNRIPGVTREEYAKHMRDVIMAVFGLSHTFNTKVGNDFVRGVSGGERKRVSIAEAALGQSPLQCWDNSTRGLDSATALEFVRNLRLSTEMSGSSAIVAIYQASQSIYDIFDKVAVLYEGRQIYFGEIHAAKEYFIAMGFEC…	1489		scaffold_9:3340644-3346476 (-)	655800	ABC-G	ABCG1	CengeABCG1.1b	MTELARTLSYHSVKNERGELSNPFLGPENPLLVPNSGKFSLKAWLQTLMSITSRDPERYPKRVAGVAYKNLSAYGFGEPTDYQKTFGNYPLKVLSSFKKLVGKAQKTRIQILRDLDGLVRSGEMLLVLGRPGSGCSTLLKTISGETDGFFVAQDSHLNYQGIPKETMHKDFRGECIYQAEVDVHFPQLTVGQTLDFAARARAPRNRLPGVSRDMYAEHLRDVIMAIFGLSHTVNTMVGNDFIRGVSGGERKRVSIAEAAIAGSPLQCWDNSTRGLDSATALEFVRTLRMSTELTGATAIVTLYQASQSIYDVFDKVAILYEGRQIYFGDIHAAKTFFINLGFQCPSRQTTGDFLTSLTNPAERVVREGFEGKTPYTPDEFAAAWQKSEDRTRLLQEIEE…	1456		scaffold_97:54956-60118 (+)	7428	ABC-G	ABCG3	TubmeABCG3.1a	MSRRTSKVGNDRRESEIWTDSEIEHSTSSNSTKVYPESPPGQGIWGQNEAVNYKSALEDFESLREQLSRIETDKTGGEYSRRNSAHVRLARFRLSLTNDVLQTPLESTGEKASDDPAEEGFQLDRFMREGHFEKRENGESMKKVGVVYKNITVRGVGTSTSYVKVLSDAIIGTFGPDFYRIMTGFFPALTVGKGPPTRELICGFTGAVRDGEMMLVLGKPGAGCSTFLRAVANQRASFAAVEGEVHYGGIPAAEAARKYRGEVIYNEEDDQHFPVMTVYQTLEFALLNKTKKSEKENIPIIINALLKMFGISHAAHTIVGNAFIRGVSGGERKRVSIAETLATKSAVTCWDNSTRGLDANTALDYAKSLRIMTDVSNRTTIVTLYQAGEEIYDLMDKVL…	1527	proposed protein sequence differs from the one present in the database
		scaffold_7456:16-1408 (+)	11026	ABC-G	ABCG6		MVVLIQVLAIIGPSGCGKTTLLNLLGDRVGSKGVEGTITLNGHKITKNSKRFVAYCTQDAIFFSHLTVKETLSYTARLRLPREVPRRDKLKQVENIMEILNLTKCANTIIGDHMTRGVSGGERKRANIASELLTDPSVILLDEPTSGLDSSLALEITKILKEFAVKQKKTIIMVVHQPSSEVFETFDKLMVMADGHMVYFGERAGLVDYLADQGYKCPPNFNFNLANYALELLNDNTIKQKLINAYTHKTRDDPTGKQVVERYSRRTRADDQSKLNAPVTSERHWEATFLQQLSILTERTFKQSRKIILSRLSISLAITMTISTIIIWFQIPFAEPNIDDRVSN	344	replaces the model 70845; gene fragment (similar to N-terminal part of the model 290200)	scaffold_10:747629-752928 (+)	104920	ABC-G	ABCG1	OidmaABCG1.1c	MASDEPEYLPIRAGPAESVDDRVEGAPSSEISKDDIEEDPSPHLTRTSTSRSMREREFQPIAAGDRAELHRIASTFASAGGSMTRTSTRASGLERRDTLYNVNIGDPVLDPASPEFDPYKWTRMLMRLAEQNNVIQRRAGIVWKNLKVCGTGSAINLQKNVGSMLMAPLRLNEFFGHGAEKTILNEFDGVLKSGEMLVVLGRPGSGCSTLLKTLMGELRGLDLKPQSEITYSGITQKQMLKQFKGEVVYNQEVDKHFPHLTVGETLEFAARVRTPRQRLIEGVSREQWAKHFAAVIMTVFGLSHTYNTKVGNDFVRGVSGGERKRVSIAEMALAGSPIAAWDNSTRGLDAATALEFTKSLRMSSNLAGTVHLVAIYQASQAIYDLFDKAIVLYEGRQVY…	1549		scaffold_118:64243-69758 (+)	594449	ABC-G	ABCG1	MelbiABCG1.1c	MASTGEREFQPIRTENILNSQPSRESPNDAENVYRPSMIPSHSSTDVEEKDGLERTQTSRTSRSAQERRQFEPIRSGDREELNRIASSFAGSVALQRTMTVQSSGLERKDTLAGIQLGDAVLDPSSPEFDVYKWSRMLMRLMDQNEVIQRRAGIIWKNLKVCGSGSAINLQKNVGSLLLSPLRLREFFSKGPEKTILNEFDGVLKSGEMLVVLGRPGSGCSTLLKTLMGELHGLDMKPHSEIHYNGITQNQMLKQFKGEIVYNQEVDKHFPHLTVGETLEFAARVRTPQQRLIEGVSRENWAKHMAKVVMAVYGLSHTYNTKVGNDFVRGVSGGERKRISIAEMALAGSPIASWDNSTRGLDAATALEFTRALRMSANLAGSVHLVAIYQASQAIYDEF…	1551		scaffold_37:20964-26143 (+)	559428	ABC-G	ABCG1	MelvaABCG1.1c	MSFVGNFSANDDRTTAQLGVGTPGRSPARHNVSQDSDEKLDEKMESYSSETPTLTRALSREEIEENRRDEEIHQLARKYTTKSQHSVYNDNPFEAPEGSPLDPASENFSPRAYAKALLNLQARDPEKWKQRTAGFAFKDLNVYGFGAATDYQKSVGNVLLEVVGGVKTLLGMAKPRKIEILQNLEGVVHHGEMLVVLGPPGSGCSTFLKTVAGETNGFYIDEKSQINYQGIEPKQMHKDFRGEAIYTAEVDVHFPQLSVGQTLEFAAIARAPRHIPGGISREEYARRSRDVIMASFGISHTINTRVGNDFVRGVSGGERKRVTIAEAALSGAPLQCWDNSTRGLDSANAIEFCKTIRMSTELLGSTAVVAIYQAPQSAYDTFDKVLVLYEGRQIYFGPC…	1499		scaffold_10:3149541-3169771 (-)	606404	ABC-G	ABCG3	CengeABCG3.1	MTAEIEPSSGGPAAYVERKKIDPESLRAVSILLQSQNSSGELAIKKIGLSFKSLSVTAPGELTTTVKTLPRAILNTFGPDQYKFLKSNIFREFRKGTSRNGGCKLLADFTGLVKPGEMLLVLGRPGSGCSTFLRTVANRSTLDIRGDLIYESTPAPQFKRHHQRETIYLPEEDRHIASLSVRQTIRFALRMSMPTQVRTKQVVEELTEVIAKLFGLGHALETPVGSAFSPGVSGGERKRRVSIAEVLAAGSSIQCFDNSTRGLDSSTALDFVKSLRVLTDVGQKTTLATLYQAGEELYNHFDKVLLIDEGREVFFGSTSEARAYFEDLGYIPVPGQTTAEFLVSITDPTQRRSKPKSHAHNIRSPDDLAAAFRGSGKFMNLDHEIQRYQQFAAAEEKLL…	1382	putative pseudogene disrupted by insertion of a repetitive DNA fragment	scaffold_3:1811282-1816427 (-)	4087/4086	ABC-G	ABCG3	TubmeABCG3.1b	MAEEDSKLKRFSGVQVTPSTSRRGSGNWWGDEPINIDEALFDFEELRRELSLATRQSSRPNSRPTSRILAASRRASRQIEDVEEDVELGDVANVHGFDLEEYLQRSNKDAYNSGIIPKRIGVSFRNLGVSGTGSGYAVVSTFLDEFLNLFGKSILERGWEYGSKAVGKIWDRSGGKGRDVKYIIQGFSGVVRPGEMLLVLGRPGSGTSTFLRALTNQKREFTRIEGDIHYSGVPFELAEGRYRGEILFNSEEDIHHPTLTVQQTLKFALSTKTPATRIPGLSRDAFVQQMLELFAKMFGMKHTLNTMVGNSFIRGVSGGERKRVSIIEALASRATVNAWDNSTRGLDSSTAVDYIHALRILSTLTHSTNIVTLYQAGEQIYREFDKVCVIDSGRQIYYG…	1498	proposed model combines the models 4087 and 4086 into a single gene
		scaffold_7458:154-2016 (+)	339890	ABC-G	ABCG6		MVIHQPSSQVFESFDKLMLMADGHMVYFGERAGVVKYLADQGYKCHPNFNPADYILELLNDNTIKQKLINAYTHKTRDDPTGKQIFEKYSRRTRADNQLNNTILNAPVTSERRWEATFLQQFSILTERTFKQNIKISLSKVNISQTIALTIFCILIWLQIPFSETNINDRIGSIFFGSVVWSFYVLSGSVSSFPLDLVMLSKERQSRSYRLLSYYLSKQIAELPLVLFNPALFTIPVYWATNLLPDFGRFVAYLVVVLLSALTSQSFGYLFGATILNVQKSITVSLSYVKYSYSLLLQIQFDSPKAQFRCARPEELPAGELSMCVGDDVPMSSIPGISIIENLGLNDLPWYANLMVLLGFCIVVRVLAYYSLRKNSRRNKE	381	gene fragment (similar to the model 290200)	scaffold_20:311305-316456 (-)	106686	ABC-G	ABCG1	OidmaABCG1.1d	MGSNLFGSNDYTARTTGVPNSYHGVEDGGDDLEQNRRRSEVQDLARTYTLQSKASGTVPSHGSVFAAHTDPDSPLNPNSPKFNARNWAKAIVEQVAAEGTEFRTSGVCFQNLNVYGFGAGTDYQKDVANVWLEAIGMVRRAFGYSKRRIDILRNFDGVVHNGEMLVVLGPPGSGCSTFLKTIAGETNGLYVDEGSYFNYQGLTSKEIHTAHRGETIYTAEVDVHFPMLTVGETLTFASRARAPRSLPQNITHAMFSDHLRDVVMAMFGISHTRNTRVGNEYIRGVSGGERKRVTISEAALSGAPFQCWDNSTRGLDSANAIEFCKTLRLQTELFQSTCAVSIYQAPQSAYDLFDKVLVLYEGRQIFFGRVDAAKQYFVDLGFECLARQTTPDFLTSMTS…	1480		scaffold_124:818330-824306 (+)	654876	ABC-G	ABCG3	MelbiABCG3.1	MFYTKSDRMFTENAEGPDGTSVPLHNIDNTGERPHQPEEASSSTSDVDNNGTWGERDIGVPVNLRSAMSEYEEMRRELTALSKTRTEKSIKSNATREKSRLGGISAAGSRRSRAASDARNELERNLEAQEGEKPEEGSEGDFELDEFLKDGHFEKRRAGMSTKKVGVVYKNLTVKGVGATTTFVKTLPSAVIGTFGPDLYNLLSRFIPGLPKPGSVGEKRDLIRDFTGLVRDGEMLLVLGRPGSGCSTFLKAVSNKRAAFAGVEGGVFYGGIPAKEQAKHYKGEVNYNEEDDQHFPTLTVEQTLEFSLLNKTKKHEKGDIPIIIGALLKMFGISHTRYTLVGDAFVRGVSGGERKRVSIAETLATKSTVVAWDNSTRGLDASTALDYAHSLRVMTDISN…	1549		scaffold_48:24233-29538 (+)	266106	ABC-G	ABCG1	MelvaABCG1.1d	MAFMGRNLFGSNDYTARAAGVPNSHQGVIGDDNEHSHPATVASGTDTAPYNSPLETSAVSVAELAGSNADTATQEKEIETDVDISREDGGDDSEQERRQSLVQALARTYTSQSQASGVGPFPGGPFLAHMHPDSPLNPNSPNFKARTWAKAIVEQVSSDGTSFRTCGVCFENLNVYGYGAGTDYQKDVANVWLEGVGMLRRALGSGRRRIDILRNFDGVVHKGEMLVVLGPPGSGCSTFLKTLAGETNGLYVDDQSYFNYQGLSAKEIHTAHRGEAIYTAEVDVHFPMLTVGETLTFASRARAPRSLPRNVTHAMFSDHLRDVVMALFGISHTRNTRVGNEYIRGVSGGERKRVTISEAALSGAPFQCWDNSTRGLDSANAVEFCKTLRLQTELFQNTC…	1539		scaffold_50:262748-268214 (+)	643842	ABC-G	ABCG4	CengeABCG4.1	MDTDAPLNHSTKREETSARVYESITPTHHQEDAIQNFEKQDRDIEYNPNGYSAIRAGVNVERAEAEFAELSKELSRASQHSRRLSQTQSGQKGNVGEDVEKAPESETSDEELFDLETTLRGNKGLEEEAGIKSKRIGVVWENLTVSGIGGVKNYVKTFPMAFVSFFNVYETAMHLLGFGKKGREFDILKNFRGVTKPGEMVLVLGRPGSGCTTFLKVISNQRYGYTKIGGDVLYGPFNSKFFEKRYRGEAVYCEEDENHHPTLTVGQTLDFALETKVPGKRPAGLSRQEFKQKVIDLILKMFNIEHTKNTIVGNPFVRGISGGERKRVSIAEMMVTGASVLSWDNSTRGLDASTALDYAKSLRVLTNIYQTTTFVSLYQASESIYEVFDKVMVIDSGRQ…	1486		scaffold_4:696551-700943 (+)	4763	ABC-G	ABCG4	TubmeABCG4.1	MSEKLVSTAPSGDAIMSDTEGVRQDPSTSNPRGNSNIHTGVDVAAAEAEFQELSRQLTGLSKTASRQQSRRMSRTISRTQSRILGGVGIKSGGDPEKAGGEEEEEFNLEDHLRGNQSADRAAGIRPKHIGVIWQDLTVSGIGGVRNFISTFPDAVVGFFNIFATASSILGLNKKGREFDILQGFRGVVKPGEMVLVLGRPGSGCTTFLKVIANQRFGYTKVGGEVLYGKFPADTFAQRYRGEAVYNEEDDVHHPTLTVGQTLGFALDTKTPGKRPAGMSKQEFKDSVVTLLLKMFNIEHTINTIVGNPFVRGVSGGERKRVSIAEMMITKATVCCWDNSTRGLDASTALDYAKSLRIMTNIYKTSTFVSLYQASENIYAQFDKVLVIDEGREVFFGPTS…	1397	model with a sequence gap; proposed protein sequence differs from the one present in the database
		scaffold_10460:1374-2333 (-)	15139	ABC-G	ABCG6		MLMKERQSRTYRLLSYYLSKQIAELPLVLFNPILFTIPVYWATNLLPDFGRFVAYLIVVLLGVLTSQSFAYFFGATILDVQKSISISLIFLIITMLLGGFYIKHLPTGLTWLKYLSFLKYSYSLLMQIQLDSPKAQFRCARPGELLAGELSKCNAGDNSPMSSIPGISIIENQGLNDLPWYANLIVLLGLCFVVRVLAYYSLRKNSINLRQVIIDISQIPEAHSPVSLQSSLRPLFHS	238	gene fragment (similar to C-terminal part of the model 290200)	scaffold_21:102545-107515 (+)	106738	ABC-G	ABCG1	OidmaABCG1.1e	MEHRIRPIRLYSSHMRHQKCRRWLPRRSEEEEIRRDEEVLNLARHFTSRTQQSLYNKNPFEEGEGTVLDPNSPDFSPRAFAKSLLNLQAQDPEKWKQRTAGFAFKDLNVYGFGSATDYQKSVGNIFFEAVGLTKKLLGVSKPRKIDILQSLDGLVRDGEMLVVLGPPGSGCSTFLKTVAGETNGFYIDEKSHINYQGIAPDQMHKDFRGEAIYTAEVDVHFPMLTVGQTLEFAALARAPRHTPGGIGRQEYAQYLRDVIMAVFGISHTINTRVGNDFVRGVSGGERKRVTIAEAALSGAPLQCWDNSTRGLDSANAVEFCKTLRMSTDLFGSTAVVAIYQAPQSAYNIFDKVLVLYEGRQIYFGRCTDAKDYFINLGFECPSRQTTADFLTSMTSPLER…	1477		scaffold_170:49413-54198 (-)	543175	ABC-G	ABCG4	MelbiABCG4.1	MSQVPSTSTNEKSHAELSEKPIVPPPRSSIDTITDSETARENARNGNPNGFARPTSGVDVKAAEEEFAHLQRELSGISQASMRLSRSQSKGQKREKDVEKVAASESTTEGEQFDLEHTLRGNHTAEQESGIRSKHIGVIWENLTVSGTGGITNFVKTFPGAFVSFFNVIETGMHILGIGKKGREVNILQNFRGLVHPGEMVLVLGRPGSGCTTFLKVIANQRFGYTGVNGEVLYGPFDAKTFAKQYRGEAVYNQEDDVHHPTLTVGQTLGFALDTKTPGKRPFGMSKADFKDKVITMLLKMFNIEHTRNTIVGNPFVRGVSGGERKRVSIAEMMVTAATVCAWDNSTRGLDASTALDYAKSLRIMTNIYKTTTFVSLYQASENIYKQFDKVLVIDAGRE…	1484		scaffold_1:1328108-1333786 (-)	627219	ABC-G	ABCG3	MelvaABCG3.1	MFYAKSDRMFTENAEGPNGTRIPLHNVDNTGGRPHLPKESSSSGSDVDNNGTWGERDIGGPVNLRSAMTEYEEMRRDLTALSKSRTSKSGKSNTEREKSRLRRISTAGSRRSRATSNARGEDELDLEAQDGEKPDENDDGDFELDEFLKDGHFEKRQAGKSAKKVGLVYKSLTVKGVGATTTFVKTLPSAVVGTFGPDLYKLLARFIPGLPMPGSAGEKRDLIHDFTGVVRDGEMLLVLERPGSGCSTFLKAVSNKREGFAGFEGEVSYGGIPAKEQAKHYKGEVNYNEEDDQHFPTLTVEQTLEFSLLNKTKKHEKGDIPIIIGALLKMFGISHTRHTLVGDAFVRGVSGGERKRVSIAETLATKSTVVAWDNSTRGLDASTALDYAHSLRVMTDISN…	1564		scaffold_38:821607-826944 (-)	728855	ABC-G	ABCG5	CengeABCG5.1	MSTSNDQPTPHDEELPGGWIETPAEPNRQHSFPNQRPSYTPRGLSTITNSNTLLSYDGGSEHQITELAPIARELSAVSPSSMRKEVGLGGYVRPSARGLIATEPDEDEYSEKNEVFEPIKSASSTHNQPALAKTASGKTITEDDLFQVLSKRRTNALGRQSTASTVDPEYNEEQEEINKLMSRMFGRTRQENSEEEKTRHVGVVFKHLTVKGMGLGAALQPTVGESFLGLPRFLKNLITKGPRQVASKPPVRTIIDDFSGCVKPGEMLLVLGRPGAGCSTFLKVIGNQRFGYENIEGDVTYGGTDAKEMAKKYRSEVLYNPEEDLHYATLKVKDTLKFALKTRTPGKSSRKEGESRGDYVQEFLRVVSKLFWIEHTMNTKVGNEFVRGVSGGEKKRVSI…	1587		scaffold_31:97426-102683 (+)	4176/4177	ABC-G	ABCG5	TubmeABCG5.1	MADRPVARPSRTEEGIPGPGGWPSTPGPSSIGGDSSTTAAAPTPNTGTSSTPGTAQESLPSQLLSSTRHESSDKTLANDNILETPPHRANDFSSSSPSDNKLKKTPTTTSISSNPLVTTETIRPVLTNRQNTNLARTTSQLNEDEIMRILSRRKTNFSSVVEDHDPETNAEIEALLSSIFGSSRQQEKARHLGIVFKDVVVKGQGLGAALQPTNGDFFLGPLRAIRGLSSGRKEGGGGHAIRTLIHGFSGCVRPGEMCLVLGRPGSGCSTFLKVIGNQRDGFVEVNGDVTYGGTDSETMKKKYRGEVLYNPEDDLHYATLTVKDTLKFALETRTPGKESRREGESRKDYVKEFLRVVSKLFWIEHTLDTKVGGEIVRGVSGGEKKRVSIAEAMITKASV…	1554	proposed model combines the models 4176 and 4177 into a single gene
		scaffold_11785:1-995 (-)	116992	ABC-G	ABCG6		MELLNLTKCANTIIGDHKTHGVSGGERKRVNIASELLTDPSVILLDEPTSGLDSSLALEITKILKEFAVKQKKTIIMVVHQPSSQVFEIFDKLMVMADGHMVYFGERAGAVDYLADQGYKCPPNFNPANYALELLNDNTIKQKLINAYTHKTRDDPTGKQVVEKYSRRTHVDDQSKLNAPVTSERRWEATFLQQLSILTERNFKQSKKTMLSRISISIAITLTISCIIIWFQIPFAEPNIDDRISNVSIDDIN	253	replaces the model 74133; gene fragment (similar to N-terminal part of the model 290200)	scaffold_24:69007-74041 (-)	137357	ABC-G	ABCG1	OidmaABCG1.1f	MSSPDVVDAFGKDEKRSKIIDKEEEADLNNKLQLNESTTVSSTFNTEDSKDIILNLARIVTQQSLKDSRGEYINPFLGSSGNPALDPHSGTFNARAWCKALLAIQSRDPERYPERTAGIAYKNLSVHGFGVPTDYQKTFGNYPLEIGGLFQQLIGRREKTKIQILRDFDGLVRSGEMLVVLGRPGSGCSTLLKTIAGETNGFFVDKHSYLNYQGIPASQMHLDFRGECIYQAEIDVHFPQMTVGQTLDFAARARAPQNRLPGVSREAYADHMRDVIMTIFGLTHTLNTKVGNDFVRGVSGGERKRVSIAEAALGQSPLQCWDNSTRGLDSATALEFVKSLRISTEMCGATAIVAIYQASQSIYDVFDKVVVLYEGRQIYFGEKNAAKKYFIDMGFDCPS…	1486		scaffold_126:248239-252695 (-)	538846	ABC-G	ABCG5	MelbiABCG5.1	MATSEPEAYASVVNHSQGNALARIISSASQLSRRQSNRVYDSSDEEDREPISNDWNMMPEIKALQQQGEKDQVKRRKLGVTWTNLTVKGVGADAAINENVGSQFNIPRAIKEGRHGAPLKTILEDNHGCVKPGEMLLVLGRPGAGCTTLLKMLANRRLGYAEVTGDVHWGSLDAKGAEQYRGQIVMNTEEELFFPTLTVGQTIDFATRMKVPFNLPSNQGSPEDFQIESRDFLLRSMGISHTHDTKVGNEYVRGVSGGERKRVSIIEALATRGSVYCWDNSTRGLDASTALEYTKAMRALTDIFGLASIITLYQAGNGIYNLFDKVLVIDEGKEIYYGPMREARPFMEGLGFYCDDGANVGDFLTGVTVPSERKIKPGFEESFPRTAEDIRQRYVKSSI…	1436		scaffold_1:476479-481728 (+)	505221	ABC-G	ABCG4	MelvaABCG4.1	MSEKPPISHPLPESPADFSEKPLAHPRARSSIDTVTDSETARENVRNGNGNPNGFVRTTSGVDVKAAEEEFAHLQRELSGISQTSRRLSRSQSKANGKGGEKDVERVGTSESTTEGEQFDLEHTLRGNHTAEQESGIRSKHVGVIWENLTVSGTGGVTNFVKTFPDAFVSFFNVIETGMHIFGIGKKGREVKILQNFRGLVHPGEMVLVLGRPGSGCTTFLKVIANQRFGYTGVNGEVLYGPFDAKTFAKQYRGEAVYNQEDDVHHPTLTVGQTLGFALDTKTPGKRPFGMSKADFKDKVITTLLKMFNIEHTRNTIVGNPFVRGVSGGERKRVSIAEMMVTAATVCAWDNSTRGLDASTALDYAKSLRIMTNIYKTTTFVSLYQASENIYKQFDKVLV…	1490		scaffold_118:142956-145214 (-)	649942	ABC-G	ABCG6	CengeABCG6.2	MESPVASDVEKNGGDYAHLTNTSIKSFGWEGISVTVKDRQTKQPKDILSSVNGMIKAGELLALMGPSGSGKTTLLNVLAHREATPSASVQKSLYLNGKETSLKDFRKISSYVEQEDALIGSLTVKETLYFAARLSLPSSIGKSERVARIDALVAAFGLQGQAGTLIGTPIRKGLSGGQKRRISVASQLITSPKLLFLDEPTSGLDSAASFEVISFVRNIAKKHNLLVIASIHQPSTTTFELFDKLLLLSRGRTAYNGPVSDVKEYFDSMGYKMPLYMNPAEFVIELVNTDFSRNQEKATEQLDNIQGLWSKSENALTVVREIEGETSGSAETKWEDEHGSANKFMLPLTLIHRSFIKSYRDVVAYGIRIAMYMGLAIMMGTVWLRLGTGQENIESFINA…	624		scaffold_233:114676-120265 (+)	3228	ABC-G	ABCG6	TubmeABCG6.1	MSNSAKLDSRKEVGEKTESKNSDLTIGILEDKPGANNGGFDTEVAPGQEHETHISFHGVHAIDVAVQNLTIAVSQHKVMGWLGGLLSKKDANDEEAGNVEEIKILDNVSADMPAGELVAIIGGSGSGKTSMLNVMSGRMTGSNLHITGATTFNNSNPRYAYVMQQDVLLPTLTVRETLMYSAELRLPEGFTREEYTKIVEEVILELGLKECADTRVGDNEHKGCSGGEKRRVSIGVQLLSNPSVLFLDEPTTGLDATSAYQVVRTLKNLARKGRTVITTIHQPRSEIWGLFDRITLLTKGKPMYSGKKDQVLSYFASLGYHIPEHVNPADFLIDLSAIDYRTPDVEEATIVRVRGLVDSWREREDNVLSSENAAAVGKHRKDRGGELAGNTAVSFVVNT…	1326	proposed protein sequence differs from the one present in the database
		scaffold_11786:129-1146 (-)	16905	ABC-G	ABCG6		MVIHQPSSQVFESFDKLMLMADGHMVYFGERAGVVDYLADQGYKCHPNFNPADYILELLNDNTIKQKLINAYTHKTRDDPTGKQIVEKYSRRTRADNQLNNTILNAPVTSERRWEATFLQQLSILTERTFKQNIKISLSKVNISHTIVLTIYCILIWLQIPFSETSINDRIGSMFFGSVVWSFYVLSESVLSFPLDLVMLSKERQSRSYRLLSYYLSKQIAELPLVLFNPTLFTIPVYWASNLLPDFGRFVAYLVVTLLNALTTQSFGYLFGATILNVQKSIS	283	gene fragment (similar to the model 290200)	scaffold_26:247653-252291	137839	ABC-G	ABCG1	OidmaABCG1.1g	MTGQSEDEAPRDETVSLEASRASNGGHTRQFAPIQTGDGDGLARLDTSRRQSETMISEDNRSELHRIVTALSQRRSSAFPDGERIHSSLDPQQKDFDISKWLRNFIQDIGAEGITRKEVGIAYRNLNVSGSGAAVQLQQTVGSYLLAPFRPGEFFSVSKKKPEAILHNFDGLLRSGELLIVLGRPGAGCTTLLKSMCGELYGLDVGANSTIHYNGIPQKQMIREFKGETAYNQEVDKHFPHLTVGQTLEFAASVRTPSHRIQGMSRKEWCKYVAQVVMAIFGLSHTYNTKVGNDFVRGVSGGERKRVSIAEMVLAGCPFAAWDNSTRGLDSATAFKFVQSLRLGANLASSTHAVAIYQASQAIYDLFDKAAVLYEGRQIYFGPANEAKAYFERQGWVCP…	1479	replaces the model 137891	scaffold_10:892540-897062 (+)	578303	ABC-G	ABCG6	MelbiABCG6.1a	MEDDIELGLPAADKADDIGPYPLQVDSKAPASKTATAQDHEPHNQLQTLSSTHTNLISLSDVDSVDVQVRGLAVKVDISPSAFSLSHFLPRKRSQDGTPSSSAKQILHSVSASMPAGTLTAIIGGSGSGKTTMLSTMAERMTSGRLSFAGTTTFNGMKGVNSVRSAYVMQQDVLIPTLTVRETLRYSADLRLPPPTTEQERRKVVEEVILELGLKECADTRIGNHQHKGCSGGEKRRTSIGVQLLSNPSVLFLDEPTTGLDATSAFQLVRTLKDLAKKGRTIITTIHQPRSEIWGMLDGLVILARGSPVYSGKADDSIPWFKNAGMELPPFVNPAEFLIDIAAIDNRSPDLEATTSERVERLKLAWVDENERLYGTPDEKNFSTSELAAIPVPLRAPVH…	1341		scaffold_9:255185-259991 (+)	511784	ABC-G	ABCG5	MelvaABCG5.1	MATSEPEAFASVVSHSQGNALSRIISSASQLSRRQSNRIYDSDDEDDREPISSDWNLMPEIKAFHQQGEKDQVKHRRLGVTWTNLTVKGVGADAAINENVGSQFNIPRAIMEGRHGSPMKTILDDTHGCVKPGEMLLVLGRPGAGCTTLLKMLANKRLGYAEVTGDVHWGSLNAKQAEQYRGQIVMNTEEELFFPTLTVGQTIDFATRMKVPFNLPSNYGSSANFQKECRDFLLRSMGISHTLDTKVGNEYVRGVSGGERKRVSIIETLATRGSVYCWDNSTRGLDASTALEYTKAMRALTDIFGIASIITLYQAGNGIYNLFDKVLVIDEGKEIYYGPMKEARPFMESLGFYCDDGANVADFLTGVTVPSERKIRPGFEESFPRTAEDIRQRYIKSSI…	1435		scaffold_1:3576721-3580849 (+)	599812	ABC-G	ABCG7	CengeABCG7.1	MRCTRWGTSLLVSLALLWPSGAQKTHRNHTSVDLLDSPFSLYDDRPDGCPPCFNCNLEDFACHQFAPCSKANGKCNCPPGFGGEDCSDPVCGSLADGKDRMPRNDRYCECKEGWEGINCNVCKTNKVCNALMPEGKGGICYREGLLVNENYQMCDITNRKILDQLKEQKPQATFSCQKETEECNFQFWVDQKESFYCALDTCVWSATAESNRNTTKYKCENIKCKCIPGRMLCGEEGSIDIGDFLVQEIKGPAEFSSISTEGGGKEDGSVFSEPAMNDLISSVFGDKSITLNCHSGECLYQTEVPGYERPVKKINTPLIAGVIAGCALFVVACILLVWYLARRAARRRWGPIHLSDDEEDENAKLLADHKPAALYFENVSYQLNGKRILSGITGAVHPG…	1100		scaffold_13:1075645-1078512 (-)	1140	ABC-G	ABCG6	TubmeABCG6.2	MSDNIDLEALPKGGGKEISQFSWKGLTVTVKDSKTKEALDILKDVEGCAQPGDMVALMGPSGSGKTTLLNVLARRPVAASASVKGQVHLDNAPLQAKALREISTYVEQEDALIGSLTVQETIEFAARLSGAERHAGRVSELIRAFGLAKQAHTKIGTPVAKGISGGQKRRVSIASQLITRPKILFLDEPTSGLDSKAAYEVMYRIQQVARDENMIVIASIHQPTTATFNLFSQLVLLSAGKLVYSGPVDQVVPYFSTQGVPIPPLTNPAEFLLDVCNTDFDNSATDVGGEESRIARLNRLMEAWSPKSSATEISSTPFADFEGALSTSGAPTGVPRQTLVLLQRLWLKSYRDLLAYWIRVIMYLGLAFMMGTVWLRLGRGQDNIQPFINAIFFSGAFMS…	618	proposed protein sequence differs from the one present in the database
		scaffold_11808:57-967 (-)	16929	ABC-G	ABCG6		TKFEGSDDINDLSIQLERSAKRTELIQSTEKGSTSAKNPAYVEWHGINYSISEEHNVSWWNKIRNSDSKLESGKHVRKIIENIHGCANPGEVLAIMGPSGCGKTTLLNLLGDRVGSKGVQGTITLNGHKITKKSKRFVAYCTQDDIFYPHLTVKETLGYTARLRLPRELSRRDKLKQVENTMALLNLTKCADTIIGDQAIRGISGGERKRTNIASELLTDPSVILLDEPTSGLGE	235	gene fragment (similar to N-terminal part of the model 290200)	scaffold_6:1009452-1015080 (-)	103241	ABC-G	ABCG3	OidmaABCG3.1	MFSAKSGPMFQHSAERDELPRTPLHNVDETHIAPDGSGETPQGNTSGAVPTGTWGERDVGGPVNFQDAMQEFEDLRNELSHISKTRTQKTEDGRRHNTLGLRKTNTNTSRRSRTTAATGPDLEAQTKGNEDYGDDKEDETERGDDSDDFELGDFLREGHFEKRDADQSAKKIGVVYKNLTVQGVGATAVFVKTLPAAIIGTFGPDLYRLLSRVVPFLPTPGLHGEKRNLINDFTGVVRDGEMLLVLGRPGSGCSTFLKAIANKRNGFAGVTGEVSYGGIPAEEQTKNFRGEVNYNEEDDVHFPTLTVEQTLRFSLLNKTKKHQAEDIPIIINALLKMFGISHTRYTPVGDVFMRGVSGGERKRVSIAETLATKSTVVAWDNSTRGLDASTALDYAKSLR…	1566	replaces the model 196796	scaffold_165:1220152-1224757 (-)	656230	ABC-G	ABCG6	MelbiABCG6.1b	MELREERPAVVPPPKKILDGIHADLASGTLTAILGASGSGKTSLLNSMSHRFSEKQLQTSGTILYNGDDRLSNVRSTYVMQHDVLLPTLTVRETPQYAAELRLPPPTSAEERKAIVEEVLLELGLKECADTRIGNSDYKGCSGGEKRRTSLAVQLLANPSVLFLDEVTTGLDATTALQLVATLKQLARQGRTIVGTLHQPRSQMWDLFDNVLLLSGGSLVYGGSKDVCISYFADLGYPLPAFVNPSEHIIDLAAIDRRSADAEAASQVRVKLLKEVWKSASQTPEDEKPIVGVATRSNPLRINRSSFQHQVRVQTARTIKTAWRDPLTGIRSRVGALYTASVQQGFLILIFEIYRLAQEIPVFDQEHIEGVVSVSSFLVSRRLARLFIEDIPIPLIFSV…	1180	replaces the model 635842	scaffold_1:2521981-2525966 (+)	575605	ABC-G	ABCG6	MelvaABCG6.1a	MSLPSSEINIGAKKVSAVDVSVLGLSVRVKPEVDIRSYVQDAFLHRKSTRSGGSYKTILDDVSVDVPAGSLTAILGSSGSGKTTFLNAIAHRISSKSMDVSGSITFNRGGQLKDVRSAYVVQDDILLPTLTVRETFRYAADLRLSSISTQQERDGVVEDTILELGLKECADTRIGTSANSQCSGGEKRRTSIGVQLLSDPSVLFCDEPTTGLDAHSAFQIIQTLKNLARSGRTVIISIHAPRSEIWSLLDRVVLLSKGGTLYSGPANGAVSHFKDVGHDMPPFVNPAEFLVDLAAIDGRSAEAEQSSLARLELLKSAWKAKEISDPSSEYKVPTSLLEQHQGHAVRFRRQLMVTTRRNIKTTLRDPMGMAGCIMQSIIMALVYGWIFFKLGTDEAGIRS…	1277										scaffold_196:115758-120593 (-)	2664	ABC-G	ABCG7	TubmeABCG7.1	MLRYLGATLFFTSSLSTSLAEARNTSVTLDKDLLQTQHLWSLDNRPAECPPCFNCLLPAFNCKQFAECSSHDGKCECPPGFAGDNCLQPLCGSLAGDQHRPLKGDGPCECDEGWSGINCNVCQTDNACDALMPQGVDGVCYKQGIAVKQNFQMCDVRNRKILEMLKKNPQVTFSCDKGSAQCTFQFWVDQVESFYCALDGCNWELQTSPDRNITDYECTNVKCECIPGRTLCGEGGTIDLSEFLTEGITGPATFSCDSSKPDDQCLFSEKAMNEVISSIFGDENILLNCDTGECLHRSEVPGYTRPIKTINKPLIAGVISGVALFIVTAILGLWYLSRRAGQRNGLGSIHLPDDDDEGTRLMTEHWPAALHFDKLSYSLNEKRILKDVAGAVNPGQVMA…	1078	proposed protein sequence differs from the one present in the database
		scaffold_15802:30-1266 (-)	22032	ABC-G	ABCG6		MVIHQPSSQVFESFDKLMLMADGHMVYFGERAGVVDYLADQGYKCHPNFNPADYILELLNDNTIKQNLINAYAHDVRDDPTGKQVVEKHSRRTRTDNQLSNTILDAPVTSERRWEATFLQQVSILTERTFKQSRKIMLSKVNIFQTIALTIVCLLVWLQIPFSEVNINDRVGNIFFCGVFWAFNAMIGSVSSFPLDLVMLSKERQSRSYRLLSYYLSKQIAELPLIIFNPTLYTIPVYWATNLLPDFGRFVAYLIVILLTTLTSQSFGYLFGATVLNVHKSISVSLVFILASMLLGGFYIKHLPFGLTWLKYLVSSRDKSY	321	gene fragment (similar to the model 290200)	scaffold_1:931193-936266 (+)	36719	ABC-G	ABCG5	OidmaABCG5.1a	MPEDDSVTPDDTAFATKVDENASATRSTWHMASETQDMRDRDERGGMKPKKLGVTWQNLTVKGISSDATFNENAISQFYPFHKGSKDRPMKTIIDNSYGCVKPGEMLLVLGRPGSGCTTLLNVLSNHRLGYEEITGDVHFGTMTAQEAKQYGGQIVMNTEEEIFYPTLSVGDTIDFAARMKVPYHLPSGIETAEQYAQHNKDFLLRSVGISHTASTKVGDAYVRGVSGGERKRVSILESMTTRASVFCWDNSTRGLDASTALEWIKAVRVMTDLLGLTTIVTLYQAGNGIYEHFDKVLVLDSGKQMYYGPQVEAVPFIENLGFMRDSGSNRADFLTGITVPTERLIAPGSERTFPRSADEVVAAYDRSEIKPRMLMQCRNYPTSEEAKEHTATFREMVA…	1401		scaffold_16:553041-555297 (-)	518724	ABC-G	ABCG6	MelbiABCG6.2a	MSNDSVSQSGTAEDAIYHSVKQDPFIVDIEQKALDNAHLMNDTVRNFVWQGITVVVKDHKTKEPKTILENVEGSIEAGEICALMGPSGCGKTTLLNVLARRDVSSGAKIDGSAVVNGNNPSLGAFRRLTSYVEQDDALIGSLTVRETMHFAARLAHKNTLAKTERMRRIDGLIESFGLRQQANSIIGTPIRKGISGGQKRRVSVASQLITAPKILFLDEPTSGLDSAASFEVISFVKEVAKRNNLIVIASIHQPSTSTFQLFDKLLLLSGGKSHYFGSVHGVESQFESMGYPIPLHTNPAEFLLELMNIDFASHQEAASGRLQEIQQSWVKSPKAIELSAHVDAAMTREEPLPDTKPSKRNFPIILMTLVHRSFIKSYRDVVAYGIRVAMYTGLAIMMG…	642		scaffold_7:2193505-2198152 (+)	632493	ABC-G	ABCG6	MelvaABCG6.1b	MGDDIELGLREAEKAEDIGPSLLQTNSQVPASKTATAQDHEPHTNLQTLSSPHTNQLSLSDVDPVDVQVRNLAVTVDVSPSAFSVSKFLPRKRSQDGTHTSNTKQILHSVSASMPAGTLTAIIGGSGSGKTTMLNTMAERMTSGRLSFAGTTTFNGMKGVNSVRSAYVMQQDVLIPTLTVRETLRYSADLRLPPPTTEEERRKVVEEVILELGLKECADTRIGNNQHKGCSGGEKRRTSIGVQLLSNPSVLFLDEPTTGLDATSAFQLVRTLKGLAKKGRTIITTIHQPRSEIWGMFDGLVILTRGSPVYSGKADNSITWFKNAGMELPPFVNPAEFLIDIAAIDNRSPDLEATSSERVERLKLAWVDENERLYGPPDGKNISQPQPTASSVTSTAPIR…	1346										scaffold_196:115758-120593 (-)	2664	ABC-G	ABCG7	TubmeABCG7.1	MLRYLGATLFFTSSLSTSLAEARNTSVTLDKDLLQTQHLWSLDNRPAECPPCFNCLLPAFNCKQFAECSSHDGKCECPPGFAGDNCLQPLCGSLAGDQHRPLKGDGPCECDEGWSGINCNVCQTDNACDALMPQGVDGVCYKQGIAVKQNFQMCDVRNRKILEMLKKNPQVTFSCDKGSAQCTFQFWVDQVESFYCALDGCNWELQTSPDRNITDYECTNVKCECIPGRTLCGEGGTIDLSEFLTEGITGPATFSCDSSKPDDQCLFSEKAMNEVISSIFGDENILLNCDTGECLHRSEVPGYTRPIKTINKPLIAGVISGVALFIVTAILGLWYLSRRAGQRNGLGSIHLPDDDDEGTRLMTEHWPAALHFDKLSYSLNEKRILKDVAGAVNPGQVMA…	1078	proposed protein sequence differs from the one present in the database
		scaffold_19414:173-942 (-)	26528	ABC-G	ABCG6		MLMKERQSRSYRLLSYYLSKQIAELPLVLFNPTLFTIPVYWATNLLPDFGRFVAYLIVVLLGVITSQSFAYFFGATIMDIQNSMAISLIYLLITMLLGGFYVKQLPTGLNWLKYFSFLKYSYSLLLQIQLDSPKAQFRCARPGELPAGQLSMCNVGDMSSIPGISIIENLGLNDLPWYANLIVLIGLCFVVRVLAYFSLRKNSRRD	206	gene fragment (similar to C-terminal part of the model 290200)	scaffold_1:1304174-1308525 (-)	22091	ABC-G	ABCG5	OidmaABCG5.1b	MASAGAPGPVPLERTHTRRGSESLIQTLSRASGLSRRKTTTYEDSDNDEKEDPIGLADDWELMPEIRAARDQQGSVKGRKLGVTWKNLTVKGVGADAAINENAGSQFNIPNIIREKKQPQPLRTILENSHGCVKPGEMLLVLGRPGAGCTTLLKMLANRRLGYASVEGDVKFGSLDHKEAAQYRGQIVMNTEDELFFPFLTVGQTIDFATRMKVPSNLPASQSNPEEYQKETKDFLLRSMGISHTEDTKVGNEFVRGVSGGERKRVSIIETLATRGSVYCWDNSTRGLDASTALGYTKAIRAMTDIFGLASIVTLYQAGNGIYHLFDKVLLIDEGKQLYYGPMKEARPFMEELGFVCRDGSNVADFMTGVTVPTERKIREGFETTYPRTGDKIRAVYEK…	1431		scaffold_87:154187-156310 (+)	653051	ABC-G	ABCG6	MelbiABCG6.2b	MESPQKHDLPPIIDVDIERSAHDTSYLNNSVVQNLAWSDVTVTVPDRETKLPKEILSGVNGIVAAGEMMAIMGPSVSSVVLINGKISTDLTFRRMSSYVESDDALIGSLTAKETLYFAAQLSLSGSVVANERIRRINELLQAFGLTNQANTLIGTLLKKGISTGQRRRLSIAAQLISAPKILFLDEPTSGLDSVASFKVMSYMRQVAQANNLIVIASIHQPSTATFELFDRLLLLSAGKVCFSGLVSQTKPYFDSIGFPMPSQINPAEFVLDLTNVDFDSNVEGCQERITQIQNSWALSPVALAQEAKIRNVDLGGEKFADSDNETFGKRILVTIWILLHRSWIKSYRDAVVYGMRFAMYLGLAIMIGTVWFRLPPIESSIQPFANCILFGSSFMSFMA…	611	replaces the model 663892	scaffold_13:1247455-1251472 (+)	545826	ABC-G	ABCG6	MelvaABCG6.1c	MRPASSSPELSLRGVIPVDIHVNNLTVALPVKQPKQRNKTPAYFEDFFNPQAVQEDPEPAVVIPSKKILHGIHARLASGTLTAILGGSGSGKTSLLNAMSHRFNSKQLQTSGTILYNGDDRLNSIRSTYVMQHDVLLPTLTVRETLTYAAELRLPPPTSAEERHSIVEEVLLELGLKECADTRIGNSEYKGCSGGEKRRTSLAVQLLANPSVLFLDEVTTGLDATTALQLVATLKQLAVQGRTIAVTLHQPRSQIWDLFDNVLLLSGGSLVYGGPQEGCIPYFADLGYPLPAFVNPNEHIIDLAAIDTRTTNAERESQVRVLLLQAAWKSHSQPTDDEKRATHVATPSDTPRPPRSSFQHQVRVQTLRTIKTAWRDPFGISGSLSEAFLLGLITGWVFL…	1262
		scaffold_20381:43-840 (+)	27667	ABC-G	ABCG6		MSPSCTREKYCRKVASIKSKTTLGLLTFILVIKETRMLKISDYAVAYGQSQVISGLNLTLAEGEIVALVGRNGMGKTTLMKSLIGMIPSCAGELEFAGTNITGLLSYQRVQHGIGFVPQGRMVFSTMTVEENIKTGIRQSRSLQVPEYLYDYFPVLKEMRKRMAGNLSGGQQQQLVMARALAGKPKLLLLDEPTEGIQPSIIKEMAKILRKIRDAEGLTILVSEQVLSFVLDVSDKIVVIEKGNIVHQQARSGADEEQIASYLSV	265	gene fragment	scaffold_11:777167-781900 (+)	105066	ABC-G	ABCG5	OidmaABCG5.1c	MEVNRDPEKAMYQANILQIRQRNETNGGKSKKLGVTWQNLTVKGISSDALYNENVLSQFNPFGKGSKSLPLKTIIDNSSGCVKPGEMLLVLGNPGAGCTTLLSVLSNHRNGFAEITGDVSFGSMTSQEAKQYRGQIIMNTEEEIFFPALSVGDTIDFATRLKVPFHLPPDIKNEEEYAQIYKEFLLKSLGITHTKDTKVGNEFIRGVSGGERKRVSILECLATRGSVFSWDNSTRGLDASTALDWTKAMRAMTDILGLTTIASLYQAGNGIYEQFDKILILDNGKQIFYGPRDEAVPYMEDLGFLCDPAANKSDFLTSVSVPAVRTIAPDFEDRFPRSTEELLAAYNNSPIKPRMMAELDYPNSPEAQQNTADFKEQEAQDKHKNLPKKAAESAGYFHQ…	1384		scaffold_189:632631-634909 (-)	604680	ABC-G	ABCG6	MelbiABCG6.2c	MSRKSGITSELITLNEVDVEQRGHDNSYLENQIVQSLSWKDVTVVVPDRETKHPKEILSAINGEVAAGEMMAIMGPSGCGKTTLLNVLAQREASAKAKVSSTICINGQTPSESAFRRLSSYVEAGDALIGSLTVKETLSFAAKLSLSGVVTATERIRRVDELLQSFGLTNQASTLIGTLIRKGISTGQKRRLSVAAQLISAPKILFLDEPTSGLDSAASYKVMSYVRNVAKKNKLIVIASIHQPATKTFELFDKLLLLSGGKTCYSGSISGVKRYFDSIGFEMPLQTNPADFVLDLTNIDFESDGDVAQGKISQLQEAWTSSPEAVDEKSRIATKATSTSEPLILASEPMHRRYMTASLILLHRSFIKSYRDIVVYGIRFAMYLGLAIMMGTVWLRLLP…	637		scaffold_3:2540187-2542410 (-)	629302	ABC-G	ABCG6	MelvaABCG6.2a	METITNGSSHANGIANEKAKHKDLELNPIPSAHLINDIVQSFGWRGVNVTVKDRSTKQLLSILTNANGLVQAGELIAIMGPSGSGKTTLLNTLSHRVAAAGATTCGDILTNGQSIGWQQLRHLSAYVEQEDALIGSLTVRETMDFAARLALPPSISKKERLGRVDDLLSSFGMVGQAHTIVGTPIKKGLSGGQKKRLGVASRLVTDPKILFLDEPTSGLDSALSYEVINYIKAIGKKNNLIVIASIHQPSTTTFELFDRLCLLSKGKSCYFGPPMAARQYFSDLGYEMPLEINPAEYLLDLINTEIVREGDDVNARIEHIHDAWENSPEARDIKSDLETAIAHSKDPKTAGPDIIKMKFAHQNAFIVPLVLLHRAWIKSYRDVVAYGIRIVMYLGLAIL…	649
		scaffold_22395:16-1324 (+)	30002	ABC-G	ABCG6		LRVSIASELLTDPSVILLDEPTSGLDSALALELAKILKELAIKQRKTIIIVIHQPSSQVFEIFDKLMLMCDGHMVYFGKRANVADYLANLGFKCHPNYNLADYILELLNDDASKQKLIHSYANQVRDDPTGEKEIEKYSRRKHDNNNDIKQAPVLCDYGWEATFFQQVSILTERTFKQSLKDILSTTELIHTFAMVVICCLIWYRVPFTEENIHDRTGSIFFVVVFWSFEPFLGAVATLPMDLVMLTKERQSRSYRLSAYFLSKQIAELPLILIKPALFTIVVYWVTGLLPDFGRFMAYLVVILLNTLTSQGFGYFFGASLLNVQKS	327	gene fragment (similar to the model 290200)	scaffold_12:1507583-1512134 (-)	203753	ABC-G	ABCG6	OidmaABCG6.1	MEKDLEKDLELGSEEDEQFNGITPPVLAPEATKTKVNQSVQYNAVHALTAGQSNHISLSEVDSVDVQIRDLSVSVDISPSVFSLSGIKLKRSRDGEPRPEPKRILHSASASMPAGTLTAIIGGSGSGKTTLLNTMSERITSGRMSFGGHTLFNGMKGVNSVRSAYVMQQDILLPTLTVRETLRYSADLRLPPPTTEEQRRKVVEEVILELGLKECADTRIGNHQHKGCSGGEKRRVSIGVQLLSNPSVLFLDEPTTGLDATSAFQLIRTLKGLAQKGRTIITTIHQPRSEIWSMFDRLVLLTRGSPVYSGKVADSIPWFKGLGLELPPFVNPAEYLIDIAAVDNRTPELEAASSERVARLKSAWAEESNQLYYEKSTYTKPLAVVHQPQTRLSTRHSPF…	1334		scaffold_17:1706461-1708897 (+)	211536	ABC-G	ABCG6	MelbiABCG6.4	MRARYNKKGQQGNKKGEKMLGAKSASRKYVREPGYRQLDDEQYAGFTDNDIPMEPTIRAFNRRPTGFEHLGALEAEFIEDLHNGDAETKTDLHLFVQSLSKCLGATKFGLSFEFQDLGFKPPKSAKPILSDVSGAINAGSLWGVMGASGAGKSTFVNVLMGKTAHTGGITKVNGVAGKISKYKKIIGCVPQDDIVLPELTVRENILHSARIRLPSNWTDSEIQNHVDILISCLKLAHVQDSLVGSTGAPVISGGQRKRVSIGMELAAAPMALFLDEPTSGLDATAAASIMATLKALSRLGMTIVTIIHQPRQEIFESLDSLVLLGAGRMIYCAPQADMQPHFESLGFQFPDHTNPADVMGDIIAGEGRHYKANGDATVQGLIDHWATRQKDPGSLNKHA…	699		scaffold_8:2332064-2334559 (-)	511657	ABC-G	ABCG6	MelvaABCG6.2b	MSGKPGATSEQITLTDIDVEQRGHDNSYLENQIVQSLSWKNVTVVVPDRETKQPKEILSAINGEVAAGEMLAIMGPSGCGKTTLLNVLAQREASAKAKVSATVCINGQTPPDSAFRRLSSYVEADDALIGSLTVKETLSFAAKLSLSGVVTATERIRRVDELLQSFGLMNQANILIGTLVRKGISTGQKRRLSVAAQLISAPKILFLDEPTSGLDSAASYKVMSYVRNVAKKNKLIVIASIHQPATKTFELFDKLLLLSGGKTCYSGSIADVKPYFDKIGFEMPVQTNPADFVLDLTNIDFESDGDVAQGKIAQLQEAWASSPTALDEKARIAAEYNSTSEPLTLASEPMHRRYMTATLILLHRSFIKSHRDVVVYGIRFGMYLGLAIMMGTVWLRLVP…	637
		scaffold_22857:1209-2046 (-)	30546	ABC-G	ABCG6		MDWIFHAFGRSVLSIPLELDMLMKERQSRSYRLLSYYLSKQIAELPLVLLNPTLYTIPVYWATNLLPDFGRFVAYLVVVLLSAITSQSFGYLFGATILNVQKSISVGLVFMVIVTLLGGFYVKQLPTGLTWLKYLSFLKYSYSLLMQIQFDSPKAQFRCARPGELPAGKLSMCNAGDNTPMSSIPGISIIENLGLNELPWYANLIVLLGFCIVVRVLAYYPLRKNSSRD	229	gene fragment (similar to C-terminal part of the model 290200)	scaffold_5:1892037-1894068 (+)	119877	ABC-G	ABCG6	OidmaABCG6.2a	MEASQTDSEGHAKDLELNAIPSVHLVNDIVKTFGWKAMNVTVKDRTTKAPLSILTDANGLIGAGEMVAIMGPSGSGKTTLLNTLAHRAAAAGATTHGDILTNGQVINWQNLRHLSAYVEQEDALIGSLTVRETMDFAARLALPNSISKKERLRRVADLLASFGMNAQANTIVGTPIKKGLSGGQKKRLGVASRLVTDPKILFLDEPTSGLDSALSYEVINYIKQIGRRNNLVIIASIHQPSTTTFKLFDKLCLLSSGKTCYFGPPLGAREYFSGLGYEMPLEINPAEYLLDLINTDFVREGDDSKARTAHIHEAWANSDKARAINAEIEVAQAEASNPEKAGPDVSKTKVVKQNAFVIPLVLLHRSWIKSYRDVVAYGIRIAMYLGLAILMGTTFLRLN…	640		scaffold_182:1106842-1110181 (-)	543822	ABC-G	ABCG7	MelbiABCG7.1	MIRAQLSLMDDRPDDCPPCFNCLLPAFTCGQYSECNQYNGKCSCPAGYGGDDCLAPVCGSLADEQHDRPMRQGDYCECKEGWTGINCNVCTENKACNAMMPTKDGGVCYQNGEVVHENYQMCDVTNKNILSLLDGRRPQVTFSCNAKDATCAFQFWVEHRESFYCELNTCTSSNANDYDQNSTNYKCEHINCKCIPDRMLCGENGSVDLTEFLDLSIKGPAEFNCLQKDGGINDCRFQEPEMDAIIHQMFGDPSIFLNCQSGECLYETDVPGFERPVKRINTPLIAGVISGASLFVVAVILIVWYLSRRQFKHGPIHLDESDDESLKLMADHKPASLYFENVSYNLNGKQILTNIQGMAHPGEILAIMGASGAGKTTFLDILARKNKRGNVQGNFYVNG…	1062		scaffold_16:1066779-1069067 (-)	533625	ABC-G	ABCG6	MelvaABCG6.2c	MSNDSVSQSGTAEDAINHSGKEDPFTVDVEQKALDNAHLMNDTVRNFVWQGITVVVKDHKTKEPKTILENIEGSVEAGEMCALMGPSGCGKTTLLNVLARRDVSSEAKIDGSASVNGNNPSLGAFRRLSSYVEQDDALIGSLTVRETMHFAARLAHKNTLTKTERMRRIDGLIESFGLRQQANSIIGTPIRKGISGGQKRRVSVASQLITAPKILFLDEPTSGLDSAASFEVISFVKEVAKRNNLIVIASIHQPSTSTFQLFDKLLLLSGGKSHYFGTVEGVAPQFETMGYPVPLHTNPAEFLLELINIDFASHQEAASNRLQEIQQSWIKSPKAVELSAHVDAAATRAEPLSDTKPSKRNFPIILMTLVHRSFIKSYRDLVAYGIRVAMYTGLAIMMG…	642
		scaffold_16636:670-5336 (-)	345753	ABC-G	ABCG6	GloinABCG6.4	MTSSIANAQSAPAIPTTTVPNATPTPKSQDEILSLLDPVNYVALLSNKTIPGAENSSGQCWYLSTPQPEDGKVIPNTNHTVTWNCTAGNFCMGPEKSVKCTAGFICPENSAQPMYCCAGYYCNEDATEIHPCPKGHFCSLGSVSPISCHNLAYCAEGSKSANRYYIVALVILAAIVIAILFAVKNKADRLKTAKYNRLLNEQKMSHEMSLQPVKRTFDIEFENLGLVLPSGITIMKGVTGKLSHGRTCAIMGPSGAGKTTFVSLLTGKAKKTSGIIKVNGVEENLSTYRKLIGFVPQEDVMLRELTVREILVHSAMMRLPTEMNRVTKKQRVLETIQFLELSHVMDSIIGDEEQRGISGGQRKRVNIGMELVAEPSILFLDEPTSGLDSSTAFEVCTLL…	864		scaffold_7:1777488-1779772 (-)	123273	ABC-G	ABCG6	OidmaABCG6.2b	MAASQSSECNAHNAAIVDIEEKAVDDGSLRNDIVWNFAWQDLTVTIKDRKTKEPKAILAHVDGYVEAGQLCALMGPSGSGKTTLLNVLACRDAAPGAKVEGTTLINGCRPSAATFRELSSLVEQEDALIGSLTVAETMRFAAHLAHKNALTKIERMRRVESLIDSFGLREQAETIIGTPIRKGISGGQKRRVSVASQLLTRPKLLFLDEPTSGLDSAASWEVISFVKAVAKRNNLVVIASIHQPSTSTFHLFDKLLLLSGGKSHYFGPVEDVGLHFESIGQPIPMYTNPAEYLLELMNVDFSTDGSVHSRLDDIHKAWVQSPRSIELSEQLAVNVRNSYPLPTFKPSKRNFPIILMILVQRSFIKSYRDVVAYGIRIAMYAGLAILMGTVWLRLRNNQD…	631	replaces the model 42022									scaffold_6:1645241-1648115 (-)	298826	ABC-G	ABCG6	MelvaABCG6.4	MPWAVPATRNFARGPGYRQLDEEQYPGFTDNDLPMESNIRALNRRPTGFQELGATEAEFIDDFRNTDAEEKTDLHLFVQSLSKCLGATKFGLSFEFQDLGFKPPKSNKPILADVSGTINAGSLWGVMGASGAGKSTFVNVLMGKTAHTGGVTKVNGVAGKISKYKKIIGYVPQDDIVLPELTVRENILHSARIRLPSNWSDSEIQHHVDILISCLQLSHVQDSLVGSTAAPVISGGQRKRVSIGMELAAAPMALFLDEPTSGLDATAAASIMATLKALSRLGMTIVTIIHQPRQEIFESLDSLVLLGAGRMIYCGPEDNIQPHLESLGFQFPDHTNPADVMGDIIAGEGRHYKPKGDASVQGLIDHWATRQKDPASLNKHMSTISVAETNSLSATVKQR…	681	replaces the model 510004
		scaffold_19177:2200-6768 (-)	347038	ABC-G	ABCG7	GloinABCG7.1	MPICLASRPTQEEAQKFVKALRAIYFPRPNSSLEIKDEPKQPECPPCFNCHLPVFECSHFTSCNDYNGKCTCLPGFGGEDCSKPVCNSLADGTNRRLRGKDKVCECSEGWEGINCNVCKTDSACDPMVSTKQNGTCYKGGLTVYENFQMCDVKNKKILDMLPDQPPQVTFSCHRKKETCDFQFWINQTESFYCHLDECSFDQEITQDQNITQYNCKNIKCKCMAGEMLCGKDGSIDLSEWLVEEIKGPAEFKCYNPSDCRFSEPNMNALILSIFGDKYISLDCKSGECLHYSEVPGFERPRQPNNTNMIIVSVFAVLTFVAGIFGAVFYLSRNWVTPSSNISLPDDESSHLMANHIPAELLFQDISYYIGDKQVLHSIHGVVKPGEVMAIMGGSGAGKT…	1036		scaffold_10:1599307-1601287 (-)	181673	ABC-G	ABCG6	OidmaABCG6.2c	MDYKGRLDSGWTGGKETDVERHAHDTSYLNNTVVESLSWNDVSATVRDRHTKKSRKILSGISGRVVAGEMMAIMGPSGGGKTTLLNVLARRPAGAIEVLSTVLINQAPSQSDIRKLSSYVECDDPLVGALTVKETLDFAARLSLSGSRTAAERMRRVNELLQAFGLSEQANTIIGTLVRKGISTGQKRRVSVAAQLISAPKILFLDEPTSGLDSEASFNVMSFVRDVAKANNLIVVTSIHQPSTMTFELFDKVLLLSGGKTCYTGPAQAVKPYFDGIGYPMPNLTNPADFMLRLTNTDFERDAVAGRARLDEIHGAWNSSDTAANLSLIPTELSPLKDGDERATTPYGGGRILSTTITLLHRSWLKSYRDVLVYGLRFGMYLGLAILMGTVWLRLPPSQ…	632										scaffold_19:352753-356092 (-)	438600	ABC-G	ABCG7	MelvaABCG7.1	MMRAQLSLMDDRPDDCPPCFNCLLPAFTCGQYSECNQYNGKCSCPAGYGGDDCLAPVCGSLADDDRDRPMRQGDYCECKEGWTGINCNVCTENKACNALMPTKDGGVCYQNGEVVHENYQMCDVTNKNIVSLLDGRRPQVTFSCNADEATCAFQFWVEHRESFYCELDTCVSSNENDYDQNATNYKCEHINCKCIPDRMLCGENGSVDLTDFLDQSIKGPAQFNCLQKDGGVNDCKFQEPEMDNTIRLMFGDPSIFLNCQSGECLYETDVPGFERPIKRINTPLIAGVISAASLFVVAVILIVWYMSRRQFKHGPIHLDDSDDEGLKLMADHKPASLYFENVSYNLNGKQILADVQGMAHPGEILAIMGASGAGKTTFLDILARKNKRGTVQGNFYVNG…	1061
										scaffold_21:808582-810652 (+)	60844	ABC-G	ABCG6	OidmaABCG6.2d	MAWSSKTSENATEVPSQTFIVDIEQKAVDEAHVQNTTVQSYSWKGVTVTVKDRQTKQPKAILSGVDGSVKAGEICALMGPSGCGKTTLLNVLAHRDTFGAKIEGTTLVNGTDLSLEAFRKLSSYVEQDDALIGSLTVRETMNFAARLAHTELGKRERTMRIDGLLDSFGLRKQENNLIGTAIRKGISGGQRRRVSVASQLITGPKLLFLDEPTSGLDSAASWEVISLIKAVAKRNNLIVVASIHQPSTSTFQLFDKLLLLSAGKSHYFGSTASVGAHYDALGHPMPLHMNPAEFVLELLNVDFAPQQEIAQQQLELLQVAWEASPQKQIVDAEITAIAAAPQQDTRLGQKRSRANFFAVTLALVHRSFIKSYRDVVAYGIRLAMYTGLAIMMGTVWLRL…	636
										scaffold_17:294457-296838 (+)	133487	ABC-G	ABCG6	OidmaABCG6.4	MKELHLVGILCCILLDIILLCLWLWPWLRRHLGAKIEVENIETLPVPHLEGHKHELIPILNESSGNVGLEVRFSEVGLRIKPSGKQILSGISGLAQEGSVLGIMGPSGSGKSTLVNILSGKLQTSSGSVFLQGVETSSSDIHRFKDLIGYVPQDDIVHPNLTVRENLLFSARIRLGGVLKDREIQQNVDQLVQALGLATVQDSRVGDYERRGVSGGECKRISIGLELIAAPRVLILDEPTSGLDARAALSIISLLKSLSRQGITVICVLHQPRIEIFNSLDTLLLLESGKQVYFGKRSEVEQYFKDKGYGFDPQLNPADVILDIISDSSNPSYPVLQDRAKIKEMVLSGSETTLQISSKSERLTMAQLITLHHLYRKRMSPWYRQLYLCFSRDITQQSR…	668
										scaffold_6:1985708-1989293 (+)	197560	ABC-G	ABCG7	OidmaABCG7.1	MMRAQLSLMDGRSDDCPPCFNCLLPAFTCGQYAECNEFNGKCSCPAGYGGDDCLAPVCGSLADGQDRPMRTADSCDCKEGWTGINCNVCTENKACNALMPVPDDGGAVCYQNGDVVKENYQMCDITNNKIIEILKGKKPQATFTCNREDATCAFQFWVQERESFYCGLNTCEASTENTQDQNSTVYKCEHVECQCIPDRMLCGENGSVDISEFLDQQIQGPASFKCLQESGGNNKCQFTEPEMDKLIQQIFGDPMIQLNCQSGECLYHTEVPGFQRPVKQINTPLIAGIIGGSSLFLVAVILLVWYLSSRKFKYMPIHLDDSDDEGLKLMNDHKPASLYFENVSYNLNGKQILFGVKGIARPGEVFAIMGASGAGKTTFLDILARKNKRGLVEGDFYVN…	1058
ABC-I		scaffold_3453:4816-6316 (+)	336516	ABC-I	ABCI1	GloinABCI1.1	MSNNEELAIDVEDLTFNFGESPVLENVTFKLQKGARCLLVGANGAGKSTLLTILAGKRMVQDKVLVLGMDAFKDSPLGVTYLGTEWANNPVVKGDVLVSTLISNMKGGIYPERVKELIQIMDINPKWRMHQISDGERRRVQLVLGLIKPWTLLLMDEITVDLDVLVRSDLLEFLKKETEERNATLLYATHIFDGLGDWPTHITHIKRGKIVASHDFHNNFPELDNMMTQQLLINKQQLTNRQLYRNMGSPLLKVVEQWLREDLRELRLLQAEERKKAEQERDKVLLGEEKPKTKWDILSDNVDKYGDKYYNYWDH	315		scaffold_16:159262-160464 (-)	106084	ABC-I	ABCI1	OidmaABCI1.1	MAPPIDKSKAPSISVRNLSYTFPDHSLGLRNVILELPPGSRTLLIGANGAGKTTLLRLLSGKRLAPSGSVFIGGVDPFKEGLEGVTYLGLEWVLNPIVRTDIGVRELLKSVGGDHYPARRDELVEVLDIDLDWRMHAVSDGERRRVQLAMGLIRPWTILLLDEITVDLDLLSRSNFLAFLKRETDTRPCTITYATHILDNLATWPTHLVHMSLGKVKEWGAITDFELTKTAETGNSRLGELVLGWLKDDLSERGPRNRGIGSEGKAYVSPGLGGYGSEKMPES	283		scaffold_191:308821-309705 (-)	549168	ABC-I	ABCI1	MelbiABCI1.1	MASSDPIPDQSLAPSIHVENLTYTFPDRSLGLTSVSLDLPPRSRTLLIGANGAGKTTLLRLLSGKRLAPSGTISISGLDPFKDGLEGVTYLGLEWVLNPIVRTDIGVRELLRSVGGDYYPERKDELVHVLDIDLDWRMHAVSDGERRRVQLAMGLIRPWRILLLDEITVDLDLLSRSQFLAFLKKETEERQCTIVYATHILDNLAGWPSHLVHMSLGKVKEWGPIDGFEISGRGESGNSSLGELVLGWLRDDLAERGPRNRAVGSEGKAYFNPGLGGYGAEDIRKIEGGDKKGW	294		scaffold_6:1072697-1073637 (-)	563978	ABC-I	ABCI1	MelvaABCI1.1	MASSIPDQSLAPSIDVKNLTYTFPDRSCGLISVSLSLPPRSRTLLIGANGAGKTTLLRLLSGKRLAPSGTISISGLDPFKDGLEGVTYLGLEWVLNPIVRTDIGVRELLKSVGGDYYPERKDELVQVLDIDLDWRMHAVSDGERRRVQLAMGLIRPWRILLLDEITVDLDLLSRSNFLAFLKKETEERQCTIVYATHILDNLAGWPSHLVHMSLGKVKEWGPMEGFEISGRGETGNSRLGELVLGWLKDDLRERGPRNRGVGSEGKAYYSQSFGGYGAEDIEKMKD	286		scaffold_46:51512-52718 (-)	642781	ABC-I	ABCI1	CengeABCI1.1	MADQDTTNSEIASSIAVTNLNYAFPDGSSGLKEVFLNLPPGSRTLLIGANGAGKTTLLRLLSGKRMAPSGSVSISGIDPFKDGLEGVTYLGLEWVLNPIVRTDIDVPTLLASVGGDYYSDRRDELVRILDIDLSWRMHAISDGERRRVQLAMGLLRPWTVLLLDEITVDLDLLSRSSFLTFLKRETTSRPCTVVYATHILDNLAEWPTHLIHMALGKVKKWGSMEELDVKAESGIRTGNSQLGDLVLRWLQEDLDERGLRNGKKSEGKS	269		scaffold_24:749332-750367 (+)	3319	ABC-I	ABCI1	TubmeABCI1.1	MAHHPPSIDIQNLTYTFPDNSIGLEDININLPAGSRTLLIGANGAGKTTLLRLASGKKLTTRGRIRIGGVDPFAHGLEGVTYLGLEWVLNPIVRNDIYVHELLASVGGDAYPERRDQLVRILDIDVDWRMHIASDGERRRVQLAMGLLRPWSILLIDEVTVDLDVLARFRFLEFLKEETETRGCTIVYATHIMDGIAGWPTNLVRMAGGKVKAVGTVASFLGEVERKGASAGCRDGGIMRNSALLDLALGWLVEDLEERGPRDRTKSGQVTYNNVEKEPF	280
		scaffold_22964:3319-4731 (+)	348711	ABC-I	ABCI3	GloinABCI3.1	MNFKLEDLYKLKSDGTFLFRDISFSLKKGDILTISGPSGVGKTTLLKCIAQLTLYEGGSIYLNDRTPEEYGIPVWRTRVMYVPQRTPIMPGTPMEFYNKMSDFGAQRTIYHNDPIEISQRWGISEELWDKPWNHLSGGEIQRVSLAIAISCNPDVLLLDEPTSALDPNTTLLVEETLKEHTCIIVTHSPEQETRISTKTYKLNHYYENRHALVLID	216		scaffold_8:1124069-1126268 (-)	200098	ABC-I	ABCI2	OidmaABCI2.1	MRRPNRRSLRWVAVLRQYGTSSSRPPIIRIANGTFYRHHPNSLQSAKDANPPLFENLNFEMPSFSSAPEYWSVIGPSSTGKTTFLQILRGQHLCIPHTARSHPYLETDEIEQKNHEFRQPFHAIKHVGFDGEQELGRQAPKTAYLSARYESRREDTDFSVLDYLQGNTELNPSQDISKKTFDAATLDRVIRDLRLGDLINMPVSNLSNGQTRRSRIAKALLGNPEVLLLDEPFMGLDPPTLLTLSPMLYSLARANAPRLLLTLRPQDPIPDWITHLIFLKGNCQVAFQGAKEEVLKDLREYVRKVKHGDVEPEFHLPIHSMHEVGRQLTSQGVEEPSTMGNATASIHLTPENHDYLSRDGYELQDVEVQKIGEALVEMEGARVAYGDKAVLGNWTQEVN…	692		scaffold_53:3590159-3592549 (-)	611024	ABC-I	ABCI2	MelbiABCI2.1	MRRPVLSPFRLRSRRGYGTNAARSPIIRIDNGTFYRHHPNSTTATTGGNPPLFKNLRFELPSFSEKGEYWSILGPSSSGKTTFLQILNGNHLCIPPQARSFPYLESDEIEQKDHELRNPDRAIKRVGFDGEQGLGAQAPQSAYLSARYESRREDTDFSVLDYLQGNTELNPSQDIHGGRIDNGTLQRVIRDLRLGDLVDMPVSNLSNGQTRRARIARALLGNPEVLLLDEPFMGLDPPTLLSLSPMLKRLVEKNAPRLVLSLRPQDPIPEWITHLVYLKSSCQVAFQGRKEEVLSGLREYVESAKRGNVQPDWHMPLHSMHEVGRSLTSSGIVDYTPSAGFHPSTHPVVNSTKKEPDETKFSRDGYPMKDISTPDPGEPLVEMEGALVKYGSKAVLGNW…	696		scaffold_15:1353855-1356160 (+)	515975	ABC-I	ABCI2	MelvaABCI2.1	MRRPVLSFSSICARRYGTSTAGSPIIRIANGTFYRHHPNSTAASTGPNPPLFPDLNFSLPSFSEKGEYWSILGPSSSGKTTFLQILNGKHLCIPPLARSFPYLESEEIERKDHELRNPERAIKRVGFDGEQGLGAQAPQSAYLSARYESRREDTDFSVLDYLQGHTELNPSQDIHGHGVDAGTLERVIKDLRLGDLVDMPVSNLSNGQTRRARIARALLGNPEVLLLDEPFMGLDPPTLLTLSPMLRGLAEKNAPRLVLSLRPQDPIPEWITHLVYLKGNCQVAFQGRKGEVLRELREYVESVKKGDARMDVSMPVHSMHEVGRSLTSSGIVDYIPSATFHPNSQSGASSATKESDKIKYSRDGYAMKDVESPEIGEPLVEMEGALVKYGTKAVLGNWR…	689		scaffold_48:76708-79297 (-)	617994	ABC-I	ABCI2	CengeABCI2.1	MQGTAALFFAASKCCSFNASYRLLSTPIIQISNGTFYRQHPALRPPPGQDAPPNLPLFPQLTLSLPSFSSPNQHWAILSPSSTVRTAFLQILRGQLLCFPPTARSYPYLLSDKIAAKNPKLRFPERAIEYVGFDVERKAFGGAYLSARYESRVEETDFSLAQYLTGVTGLNVGEEYVKERLPDQDAMLQVVKDLGLEPYFHKPVSTLSNGQSRRARIGKALLSKPEMLLLDAPFIGLDPFVSKHISQVLHGLAEANAPRVVLSLRPQDVIPGWITHVVYAGEDGKVDALGPKGEVFQYLKEQYESVESTLRNSKRTEGVSAGEHAELDPKLVEIRKVGRHMSERGDFDLASQVDESTTSHSSALSRDAYTKIDESRVPIGDPLVEMEGIRIKYGTNSVL…	697		scaffold_76:415641-418400 (-)	6613	ABC-I	ABCI2	TubmeABCI2.1	MSRHPLISITSTSFRPITSPLTAPILFPNTTFALHPAQKWSILGSSKSTLLSILCGSHIAIPPTGRCYPGLRGTIELVSFTTGSKSTGMLAGANSGETYLSARYEAWREESDVSLRTWLGGSIAGKNPFEEGGEVKGKEALGERKKKVEDVAGTLMLREFLDQSVMTLSNGQSQRARIAQALLKRPEVLAIDEPFMGLDPPSRNLLSELLSRLPRAPQPTQILLGLRPQDPVPAWSTHIAFISNNRILAQGQKEFVISTLRRSGKTILQEGDDTQKPAPTLLDKVWSAPAVPASISQDRITLPSKSTSSPILIQMSNIQITYPPHPPFLQNFSWTIRAGERWGLFGPNGSGKTTLISLLTSDHPQTYALPITHFGHQTRIPGPGRPGVSIFDVQKRIGH…	548

[truncated: 135 more columns]
