# Supplementary material for: Diversity and evolution of ABC proteins in mycorrhiza-forming fungi
Source: BMC Evol Biol. 2015 Dec 28;15:249. doi: 10.1186/s12862-015-0526-7 (PMC4692070; doi:10.1186/s12862-015-0526-7)
Supplement: Additional file 6: Table S3. — Expression levels of ABC protein-encoding genes in free-living mycelium and in mycorrhiza-forming mycelium in the selected mycorrhiza-forming fungi. (XLSX 56 kb) [file 12862_2015_526_MOESM6_ESM.xlsx]

## Sheet: Lacbi-microarraysLacbi1
Protein model	Subfamily	Gene name	Protein IDv1	GENE_INFO	mean FLM	mean ECM Poplar	ratio ECMpoplar/FLM	Bayes.lnp	PPDE(<p)
640082	ABC-A	LacbiABCA1.1	187302	884|jgi|Lacbi1|187302|estExt_GeneWisePlus_worm.C_11021|BestModelsv1.na.fasta	3334	6301	1.89	0.03	0.98
633182	ABC-B (FL)	LacbiABCB1.1a	155693	9222|jgi|Lacbi1|155693|gwh1.13.3.1|BestModelsv1.na.fasta	10110	3774	0.37	0	1
617531	ABC-B (FL)	LacbiABCB1.1b	150774	14882|jgi|Lacbi1|150774|gww1.38.62.1|BestModelsv1.na.fasta	9869	1029	0.1	6.43e-06	1
584317	ABC-B (FL)		308327	15042|jgi|Lacbi1|308327|eu2.Lbscf0039g01800|BestModelsv1.na.fasta	81	1	0.01	1.29e-08	1
310661	ABC-B (FL)		310661	16125|jgi|Lacbi1|310661|eu2.Lbscf0047g00890|BestModelsv1.na.fasta
313530	ABC-B (FL)		313530	4585|jgi|Lacbi1|313530|eu2.Lbscf0005g01190|BestModelsv1.na.fasta	57	1	0.02	2.27e-05	1
595474	ABC-B (FL)		313529	4584|jgi|Lacbi1|313529|eu2.Lbscf0005g01180|BestModelsv1.na.fasta	901	206	0.23	0.02	0.99
323952	ABC-B (FL)		323952	4566|jgi|Lacbi1|323952|fgenesh3_pg.C_scaffold_5000059|BestModelsv1.na.fasta	630	123	0.2	0.07	0.96
303132	ABC-B (FL)		303132	11848|jgi|Lacbi1|303132|eu2.Lbscf0023g01160|BestModelsv1.na.fasta
303133	ABC-B (FL)		303133	11849|jgi|Lacbi1|303133|eu2.Lbscf0023g01170|BestModelsv1.na.fasta
698962	ABC-B (FL)		147471	11786|jgi|Lacbi1|147471|gww1.23.63.1|BestModelsv1.na.fasta	7965	1124	0.14	5.21e-05	1
518485	ABC-B (FL)
250508	ABC-B (FL)	LacbiABCB2.1c	250508	9605|jgi|Lacbi1|250508|e_gww1.14.91.1|BestModelsv1.na.fasta	1730	2258	1.31	0.39	0.86
601729	ABC-B (FL)	LacbiABCB2.1b	255458	17682|jgi|Lacbi1|255458|e_gww1.61.3.1|BestModelsv1.na.fasta	1097	6671	6.08	0	1
630286	ABC-B (FL)	LacbiABCB2.1a	188284	3098|jgi|Lacbi1|188284|estExt_GeneWisePlus_worm.C_30302|BestModelsv1.na.fasta	19933	11684	0.59	0.02	0.99
701239	ABC-B (HT)	LacbiABCB3.1	185384	11445|jgi|Lacbi1|185384|estExt_GeneWisePlus_human.C_210013|BestModelsv1.na.fasta	1137	1110	0.98	0.91	0.77
633953	ABC-B (HT)	LacbiABCB4.1	249450	7885|jgi|Lacbi1|249450|e_gww1.10.19.1|BestModelsv1.na.fasta	18225	6928	0.38	0	1
707098	ABC-B (HT)	LacbiABCB5.1	296348	7749|jgi|Lacbi1|296348|eu2.Lbscf0010g01570|BestModelsv1.na.fasta	18954	7285	0.38	0	1
671922	ABC-B (HT)	LacbiABCB6.1	305779	2120|jgi|Lacbi1|305779|eu2.Lbscf0002g08370|BestModelsv1.na.fasta	957	35334	36.94	1.82e-14	1
462296	ABC-B (HT)	LacbiABCB6.2
478027	ABC-B (HT)	LacbiABCB6.3
462311	ABC-B (HT)	LacbiABCB6.4
297457	ABC-C	LacbiABCC2.1	297457	8599|jgi|Lacbi1|297457|eu2.Lbscf0012g00120|BestModelsv1.na.fasta	14297	5543	0.39	0	1
301178	ABC-C	LacbiABCC3.1	301178	585|jgi|Lacbi1|301178|eu2.Lbscf0001g06270|BestModelsv1.na.fasta	6912	2841	0.41	0.01	0.99
307663	ABC-C	LacbiABCC3.2a	307663	14492|jgi|Lacbi1|307663|eu2.Lbscf0036g01110|BestModelsv1.na.fasta	8401	3121	0.37	0	1
706294	ABC-C	LacbiABCC3.2b	155645	14504|jgi|Lacbi1|155645|gwh1.36.1.1|BestModelsv1.na.fasta	2312	937	0.41	0.04	0.98
332530	ABC-C
310964	ABC-C		310964	16370|jgi|Lacbi1|310964|eu2.Lbscf0049g00240|BestModelsv1.na.fasta	3059	2681	0.88	0.68	0.8
308351	ABC-C		308351	15056|jgi|Lacbi1|308351|eu2.Lbscf0039g02040|BestModelsv1.na.fasta	1	158	157.73	5.52e-07	1
519444	ABC-C
331837	ABC-C		331837	14507|jgi|Lacbi1|331837|fgenesh3_pg.C_scaffold_36000096|BestModelsv1.na.fasta	394	77	0.19	0.13	0.93
383113	ABC-C	LacbiABCC4.1
592926	ABC-C		300520	11017|jgi|Lacbi1|300520|eu2.Lbscf0019g02660|BestModelsv1.na.fasta	1	1	1	1	0.81
300519	ABC-C		300519	11016|jgi|Lacbi1|300519|eu2.Lbscf0019g02650|BestModelsv1.na.fasta	1	1	1	1	0.81
331832	ABC-C
305568	ABC-C	LacbiABCC6.1	305568	1948|jgi|Lacbi1|305568|eu2.Lbscf0002g06260|BestModelsv1.na.fasta	11719	5311	0.45	0	1
318236	ABC-C	LacbiABCC7.1	318236	6939|jgi|Lacbi1|318236|eu2.Lbscf0008g04180|BestModelsv1.na.fasta	2615	2668	1.02	1	0.8
297102	ABC-C	LacbiABCC7.2	297102	8340|jgi|Lacbi1|297102|eu2.Lbscf0011g02590|BestModelsv1.na.fasta	5386	3491	0.65	0.14	0.93
617851	ABC-D	LacbiABCD1.1	141760	3527|jgi|Lacbi1|141760|gww1.4.71.1|BestModelsv1.na.fasta	406	519	1.28	0.63	0.81
639271	ABC-D	LacbiABCD2.1
705489	ABC-E	LacbiABCE1.1
702506	ABC-F	LacbiABCF1.1	256579	19149|jgi|Lacbi1|256579|e_gww1.90.4.1|BestModelsv1.na.fasta	14807	12729	0.86	0.39	0.85
680878	ABC-F	LacbiABCF2.1
595395	ABC-F	LacbiABCF3.1
636665	ABC-F	LacbiABCF4.1
659644	ABC-F	LacbiABCF5.1	293350	5684|jgi|Lacbi1|293350|estExt_fgenesh2_pg.C_60298|BestModelsv1.na.fasta	27609	28033	1.02	0.98	0.78
396609	ABC-G	LacbiABCG2.1a
314719	ABC-G	LacbiABCG2.1b	314719	17832|jgi|Lacbi1|314719|eu2.Lbscf0063g00540|BestModelsv1.na.fasta	4971	5805	1.17	0.54	0.82
392638	ABC-G	LacbiABCG2.1c
307042	ABC-G	LacbiABCG2.1d	307042	13920|jgi|Lacbi1|307042|eu2.Lbscf0033g00970|BestModelsv1.na.fasta	3967	2499	0.63	0.12	0.94
250626	ABC-G		250626	9868|jgi|Lacbi1|250626|e_gww1.15.93.1|BestModelsv1.na.fasta	2240	1979	0.88	0.44	0.84
475523	ABC-G		299062	9869|jgi|Lacbi1|299062|eu2.Lbscf0015g02080|BestModelsv1.na.fasta	441	733	1.66	0.26	0.89
496353	ABC-G
541175	ABC-G
593168	ABC-G
687683	ABC-G
292648	ABC-G
399829	ABC-G	LacbiABCG4.1	181553	743|jgi|Lacbi1|181553|estExt_GeneWisePlus_human.C_10871|BestModelsv1.na.fasta	13626	6952	0.51	0.01	0.99
576907	ABC-G	LacbiABCG7.1a
438412	ABC-G	LacbiABCG7.1b	309799	15413|jgi|Lacbi1|309799|eu2.Lbscf0042g00040|BestModelsv1.na.fasta	905	1157	1.28	0.57	0.82
652117	ABC-G	LacbiABCG7.2	315795	5708|jgi|Lacbi1|315795|eu2.Lbscf0006g04790|BestModelsv1.na.fasta	8902	8830	0.99	0.98	0.78
438288	ABC-G
577557	ABC-G
470651	ABC-G		313049	20457|jgi|Lacbi1|313049|eu2.Lbscf0576g00020|BestModelsv1.na.fasta	1	1	1	1	0.81
703063	ABC-I	LacbiABCI1.1	188794	4145|jgi|Lacbi1|188794|estExt_GeneWisePlus_worm.C_40572|BestModelsv1.na.fasta	24379	16106	0.66	0.02	0.98
327599	Ydr061w	LacbiABCI2.1a	327599	9182|jgi|Lacbi1|327599|fgenesh3_pg.C_scaffold_13000122|BestModelsv1.na.fasta	328	2590	7.89	1.5e-05	1		Ydr061w up
604547	Ydr061w	LacbiABCI2.1b
327612	Ydr061w	LacbiABCI2.1c	327612	9195|jgi|Lacbi1|327612|fgenesh3_pg.C_scaffold_13000135|BestModelsv1.na.fasta	3137	3558	1.13	0.47	0.84
298087	Ydr061w	LacbiABCI2.1d	298087	9174|jgi|Lacbi1|298087|eu2.Lbscf0013g01610|BestModelsv1.na.fasta	504	2972	5.9	0	1
480382	Ydr061w	LacbiABCI3.1	187846	2319|jgi|Lacbi1|187846|estExt_GeneWisePlus_worm.C_20562|BestModelsv1.na.fasta	20244	15325	0.76	0.18	0.92
327596	Ydr061w		327596	9179|jgi|Lacbi1|327596|fgenesh3_pg.C_scaffold_13000119|BestModelsv1.na.fasta	1067	355	0.33	0.06	0.97
605844	Ydr061w

## Sheet: Hebcy-RNASeq
Protein model	Subfamily	Gene name	Fold Change	Baggerley's test: FDR p-value correction	FLM - Means RPKM	ECM - Means RPKM
65825	ABC-A	HebcyABCA1.1a	1.08215	1	3.91396	4.23549
420628	ABC-A	HebcyABCA1.1b	-7.36299	0.0924185	2.34257	0.318154
449672	ABC-A	HebcyABCA1.1c	-2.26287	0.159223	4.8067	2.12416
59797	ABC-B (FL)	HebcyABCB1.1a	-1.22438	0.792401	26.8041	21.892
319602	ABC-B (FL)	HebcyABCB1.1b	1.55078	0.629972	2.69874	4.18516
444229	ABC-B (FL)	HebcyABCB2.1	1.65924	0.407906	30.3116	50.2941
412716	ABC-B (HT)	HebcyABCB3.1	-1.87692	0.0635699	10.8697	5.79123
441821	ABC-B (HT)	HebcyABCB4.1	-2.00025	0.0387538	33.9348	16.9652
177897	ABC-B (HT)	HebcyABCB5.1	1.03178	1	14.585	15.0485
440957	ABC-B (HT)	HebcyABCB6.1	2.58409	0.0738667	2.85072	7.36654
440368	ABC-B (HT)	HebcyABCB6.2	1.35851	0.714833	4.96155	6.74032
233019	ABC-B (HT)	HebcyABCB6.3	-1.43755	0.303697	9.52901	6.62863
31699	ABC-B (HT)	HebcyABCB6.4	-2.73136	0.137388	3.96352	1.45112
440257	ABC-C	HebcyABCC2.1a	-1.59304	0.180541	14.1887	8.90669
63584	ABC-C	HebcyABCC2.1b	1.07362	1	2.01323	2.16145
22125	ABC-C	HebcyABCC3.1	-2.89085	0.0540773	5.74452	1.98714
448273	ABC-C	HebcyABCC3.2	-1.61873	0.180897	9.64794	5.96021
21146	ABC-C	HebcyABCC4.1a	-1.20672	0.791547	3.83164	3.17524
28063	ABC-C	HebcyABCC4.1b	-2.04635	0.0585843	9.51637	4.65042
28066/28067	ABC-C	HebcyABCC4.1c	1.57744	0.815118	0.993782	1.56763
28066	ABC-C		2.49922	0.162277	2.05763	5.14248
28068	ABC-C		-1.0524	1	0.253345	0.24073
17856	ABC-C	HebcyABCC6.1	-1.0078	0.983924	5.60331	5.55996
443652	ABC-C	HebcyABCC7.1a	1.96538	0.60889	0.95633	1.87955
434825	ABC-C	HebcyABCC7.1b	2.72393	0.114498	2.00225	5.454
446865	ABC-C	HebcyABCC7.2a	-1.09864	0.985272	1.45736	1.32652
19666	ABC-C	HebcyABCC7.2b	5.61165	1.09108e-05	3.37128	18.9184
19157	ABC-C	HebcyABCC7.3	-1.52557	0.754544	1.35434	0.887761
449030	ABC-D	HebcyABCD1.1	3.22137	0.0204862	6.22159	20.042
439617	ABC-D	HebcyABCD2.1	-1.14845	0.693074	31.6158	27.5291
440458	ABC-E	HebcyABCE1.1	-2.58012	0.000149233	51.327	19.8932
447601	ABC-F	HebcyABCF1.1	-7.13628	0.00156591	118.751	16.6405
439681	ABC-F	HebcyABCF2.1	-2.03153	0.0458219	27.2624	13.4196
447868	ABC-F	HebcyABCF3.1	-1.07525	0.861194	6.67167	6.20479
334469	ABC-F	HebcyABCF4.1	-1.24918	0.551977	24.5765	19.6741
60157	ABC-F	HebcyABCF5.1	2.15451	0.203462	146.046	314.657
443774	ABC-G	HebcyABCG2.1a	1.32375	1	0.322986	0.427554
448754	ABC-G	HebcyABCG2.1b	-3.06418	0.225965	2.54015	0.828981
78437	ABC-G	HebcyABCG2.1c	1.38199	0.956658	0.721992	0.997786
63066	ABC-G	HebcyABCG4.1	-2.33195	0.0315417	13.9117	5.96568
448391	ABC-G	HebcyABCG6.2	5.99476	0.000375473	9.91345	59.4288
446097	ABC-G	HebcyABCG7.1	2.47149	0.101103	13.0475	32.2467
438744	ABC-G	HebcyABCG7.2	-1.02524	0.945602	19.4498	18.971
441280	ABC-I	HebcyABCI1.1	-2.59851	0.00214778	22.2282	8.55422
281552	Ydr061w	HebcyABCI2.1	-2.03619	0.0700158	8.93389	4.38756
438268	Ydr061w	HebcyABCI3.1	1.2433	0.874199	23.8294	29.6272

## Sheet: Oidma-RNASeq
Protein model	Subfamily	Gene name	Fold Change	Baggerley's test: FDR p-value correction	FLM - Means-RPKM	MYC - Means-RPKM
202935	ABC-A	OidmaABCA1.1a	1.61799	0.28644	33.1676	53.6649
137383	ABC-A	OidmaABCA1.1b	2.78028	0.618214	0.309366	0.860124
119032	ABC-A	OidmaABCA1.1c	1.994	0.904036	0.0986693	0.196747
101847	ABC-A	OidmaABCA1.2	3.65711	1.35176e-05	5.49475	20.0949
103479	ABC-B (FL)	OidmaABCB1.1	-1.56	0.18144	12.9093	8.2752
141532	ABC-B (FL)	OidmaABCB2.1a	-1.65665	8.90152e-10	135.61	81.8582
118926	ABC-B (FL)	OidmaABCB2.1b	#DIV/0!	0.835439	0.0728482	0
128769	ABC-B (FL)	OidmaABCB2.1c	1.23314	0.942194	1.14997	1.41808
46118	ABC-B (FL)	OidmaABCB2.1d	#DIV/0!	0.720372	0.155833	0
164694	ABC-B (FL)	OidmaABCB2.2	-1.24086	0.814258	3.41355	2.75094
104750	ABC-B (FL)	OidmaABCB2.3a	3.59992	3.01721e-32	34.975	125.907
148724	ABC-B (FL)	OidmaABCB2.3b	#DIV/0!	0.870682	0.0483414	0
61466	ABC-B (FL)		1	1	0	0
62313	ABC-B (FL)		#DIV/0!	0.680527	0.199461	0
163082	ABC-B (HT)	OidmaABCB3.1	-1.17118	0.533801	34.0868	29.1045
159674	ABC-B (HT)	OidmaABCB4.1a	1.33857	0.0352545	86.7524	116.125
46320	ABC-B (HT)	OidmaABCB4.1b	-1.078	0.680844	36.0407	33.4329
45029	ABC-B (HT)	OidmaABCB4.1c	-2.13021	0.692341	1.05999	0.4976
103076	ABC-B (HT)	OidmaABCB4.2a	1.63589	0.463959	7.23111	11.8293
106267	ABC-B (HT)	OidmaABCB4.2b	1.36882	0.734576	5.03152	6.88722
174267	ABC-B (HT)	OidmaABCB5.1	1.63298	0.00216119	43.6808	71.3299
106505	ABC-C	OidmaABCC1.1	1.59761	0.0252942	30.2959	48.4011
192674	ABC-C	OidmaABCC2.1a	-1.34439	0.211529	35.6546	26.5209
28493	ABC-C	OidmaABCC2.1b	1.94379	0.00132095	37.0738	72.0637
167306	ABC-C	OidmaABCC2.1c	1.9652	0.0161009	17.2763	33.9514
148967	ABC-C	OidmaABCC2.1d	2.00748	0.778964	0.452954	0.909295
107055	ABC-C	OidmaABCC2.1e	1.38852	0.633241	4.77654	6.63232
101864	ABC-C	OidmaABCC3.1	2.50808	9.8164e-05	14.5364	36.4584
99370	ABC-C	OidmaABCC5.1a	1.83552	0.355139	3.04946	5.59734
38017	ABC-C	OidmaABCC5.1b	-1.2155	0.374888	26.3642	21.69
51062	ABC-C	OidmaABCC5.1c	1.35435	0.782665	3.0863	4.17994
193013	ABC-C	OidmaABCC5.1d	-2.2297	5.17269e-06	38.0938	17.0847
55336	ABC-C	OidmaABCC5.1e	51.0215	0.140837	0.0277177	1.4142
42640	ABC-C	OidmaABCC5.1f	1.16711	0.692497	35.4513	41.3756
104747	ABC-C	OidmaABCC5.1g	-1.48434	0.148708	43.07	29.0162
146875	ABC-C	OidmaABCC5.1h	1.62083	0.293161	6.24733	10.1259
167153	ABC-C	OidmaABCC5.1i	1.28378	0.704179	24.7446	31.7667
181890	ABC-C	OidmaABCC5.1j	1.3582	0.395711	13.2516	17.9984
182879	ABC-C	OidmaABCC5.1k	-1.85189	0.0110408	47.1622	25.4671
106676	ABC-C	OidmaABCC5.1l	7.42658	0.172359	0.250809	1.86266
106945	ABC-C	OidmaABCC5.1m	14.293	1.48616e-12	5.07214	72.496
173820	ABC-C	OidmaABCC5.1n	8.3173	0.029277	0.98089	8.15836
148412	ABC-C		2.2668	0.540416	2.75879	6.25363
154548	ABC-C	OidmaABCC6.1	1.02243	1	71.0104	72.6031
102203	ABC-C	OidmaABCC7.1a	2.11294	0.0040605	13.7292	29.0089
128416	ABC-C	OidmaABCC7.1b	-1.17595	0.951228	1.63102	1.38698
106806	ABC-C	OidmaABCC7.1c	1.9663	0.171265	4.07489	8.01247
129993	ABC-D	OidmaABCD1.1	-1.61347	0.0103444	113.249	70.1896
143956	ABC-D	OidmaABCD2.1	-1.79088	2.22788e-05	65.6977	36.6847
41132	ABC-E	OidmaABCE1.1	1.28246	0.271006	60.7655	77.9294
154365	ABC-F	OidmaABCF1.1	-1.73785	0.243729	174.023	100.137
197239	ABC-F	OidmaABCF2.1	-1.24878	0.337923	38.9941	31.2258
37235	ABC-F	OidmaABCF3.1	-1.62259	0.0561656	30.913	19.0517
114450	ABC-F	OidmaABCF4.1	-1.06171	0.885008	58.977	55.5493
165102	ABC-F	OidmaABCF5.1	-1.95107	0.540873	438.336	224.665
145452	ABC-G	OidmaABCG1.1a	-1.15865	0.319204	188.199	162.429
126522	ABC-G	OidmaABCG1.1b	8.69878	0.461901	0.0777964	0.676733
104920	ABC-G	OidmaABCG1.1c	-3.3819	0.00362443	59.8288	17.6909
106686	ABC-G	OidmaABCG1.1d	-1.7348	0.000255545	46.7535	26.9504
106738	ABC-G	OidmaABCG1.1e	-506.522	0	130.153	0.256955
137357	ABC-G	OidmaABCG1.1f	#DIV/0!	0.982857	0.00809383	0
137839	ABC-G	OidmaABCG1.1g	1.52076	0.916463	0.312497	0.475232
103241	ABC-G	OidmaABCG3.1	-2.40938	1.79247e-05	30.3073	12.5789
36719	ABC-G	OidmaABCG5.1a	-2.42403	0.736169	0.522305	0.21547
22091	ABC-G	OidmaABCG5.1b	1.08594	0.980269	8.71318	9.46203
105066	ABC-G	OidmaABCG5.1c	1.9034	0.630378	1.51505	2.88375
203753	ABC-G	OidmaABCG6.1	-1.48001	2.15351e-05	113.089	76.4113
119877	ABC-G	OidmaABCG6.2a	73.4035	3.02219e-20	0.461795	33.8974
123273	ABC-G	OidmaABCG6.2b	15.3064	6.57827e-20	6.23705	95.467
181673	ABC-G	OidmaABCG6.2c	1.92045	0.000130445	23.9003	45.8992
60844	ABC-G	OidmaABCG6.2d	-1.21597	0.901781	2.04326	1.68035
197560	ABC-G	OidmaABCG7.1	-1.12936	0.404291	66.6044	58.9753
133487	ABC-G	OidmaABCGx.x	#DIV/0!	0.529695	0.374065	0
106084	ABC-I	OidmaABCI1.1	-1.67092	0.0127004	55.5765	33.261
200098	Ydr061w	OidmaABCI2.1	-1.13574	0.775168	19.8473	17.4752

## Sheet: Tulca-RNASeq
Protein model	Subfamily	Gene name	Fold Change	Baggerley's test: FDR p-value correction	FLM - Means-RPKM	MYC - Means-RPKM
71373	ABC-A	TulcaABCA1.1	-2.07748	0.000616005	28.6925	13.8112
225388	ABC-B (FL)	TulcaABCB1.1	1.05364	1	17.2337	18.1581
19492	ABC-B (FL)	TulcaABCB2.1a	2.10659	2.90946e-05	27.7464	58.4502
219400	ABC-B (FL)	TulcaABCB2.1b	1.92375	0.00929488	11.6021	22.3196
68753	ABC-B (FL)	TulcaABCB2.1c	-1.12112	0.986294	4.45814	3.97651
207894	ABC-B (FL)	TulcaABCB2.1d	2.45651	0.000180456	32.3838	79.5513
161653	ABC-B (FL)	TulcaABCB2.1e	2.43411	0.00123727	18.385	44.751
210189	ABC-B (FL)	TulcaABCB2.4	-1.07576	0.960732	12.41	11.5361
24402	ABC-B (HT)	TulcaABCB3.1	1.45248	0.034168	28.9619	42.0665
14496	ABC-B (HT)	TulcaABCB4.1	1.76669	0	125.273	221.32
30809	ABC-B (HT)	TulcaABCB5.1	-1.56646	0.0879245	23.2886	14.8671
22503	ABC-B (HT)	TulcaABCB6.1a	2.12626	0.0144794	7.41849	15.7736
78312	ABC-B (HT)	TulcaABCB6.1b	3.75002	0.000695657	7.98959	29.9611
22018	ABC-B (HT)	TulcaABCB6.3a	1.69508	0.903911	0.352521	0.59755
229331	ABC-B (HT)	TulcaABCB6.3b	2.83546	0	37.5173	106.379
85044	ABC-C	TulcaABCC2.1	1.35064	0.439494	10.2575	13.8541
82489	ABC-C	TulcaABCC3.1	-1.50463	0.235631	14.5737	9.68591
22914	ABC-C	TulcaABCC3.2a	-2.14292	0.0136636	15.5106	7.23807
77983	ABC-C	TulcaABCC3.2b	1.1397	0.684339	25.3385	28.8783
246045	ABC-C		#DIV/0!	0.0656211	1.91747	0
86988	ABC-C		#DIV/0!	0.564006	0.364909	0
32244	ABC-C	TulcaABCC4.1	-2.1994	3.21087e-06	43.4835	19.7707
3597	ABC-C	TulcaABCC6.1	4.38994	0.00203675	20.0658	88.0876
22078	ABC-C	TulcaABCC7.2	4.98601	0.00018541	4.42417	22.0589
20963	ABC-C	TulcaABCC7.3a	-1.1719	0.851894	15.4831	13.212
69807	ABC-C	TulcaABCC7.3b	-1.40682	0.673501	4.80615	3.41632
79164	ABC-D	TulcaABCD1.1	-2.39739	4.59478e-11	69.2419	28.8822
234265	ABC-D	TulcaABCD2.1	-2.87574	4.63252e-18	87.1223	30.2957
107649	ABC-E	TulcaABCE1.1
245608	ABC-F	TulcaABCF1.1	-1.01192	1	227.382	224.703
215302	ABC-F	TulcaABCF2.1	-1.08231	0.720722	59.1809	54.6803
15356	ABC-F	TulcaABCF3.1	-3.60386	2.30162e-11	130.972	36.3422
73779	ABC-F	TulcaABCF4.1	1.10828	0.634093	51.877	57.4941
72157	ABC-F	TulcaABCF5.1	58.4394	0.0205442	5.17452	302.395
33063	ABC-F		1	1	0	0
28969	ABC-G	TulcaABCG4.1a	1.5656	0.615694	2.42444	3.7957
80372	ABC-G	TulcaABCG4.1b	5.72386	5.80093e-06	17.3521	99.3212
19676+19675	ABC-G	TulcaABCG6.1	1.08404	0.936002	14.6918	15.9264
15025	ABC-G	TulcaABCG7.1	-1.46391	0.412281	9.62785	6.5768
246950	ABC-G		-1.36841	0.0778818	64.9425	47.4584
22614+84544+183825	ABC-G	TulcaABCG7.2	1.69648	0.471823	2.82704	4.79601
183825	ABC-G		1.30572	0.169974	30.6112	39.9695
22614	ABC-G		1.12774	0.807754	16.6283	18.7524
84544	ABC-G		1.4449	0.252633	11.6544	16.8394
240886	ABC-I	TulcaABCI1.1	-1.17491	0.575511	28.4214	24.1903
69109	Ydr061w	TulcaABCI2.1	4.67007	4.31911e-05	3.9737	18.5574
243146	Ydr061w	TulcaABCI3.1	3.56056	4.76561e-09	14.302	50.9233

## Sheet: Suillu-RNASeq
Protein model	Subfamily	Gene name	Fold Change	Baggerley's test:FDR p-value correction	FLM - Means-RPKM	ECM - Means-RPKM
15299	ABC-A		3.76656	0.00250606	3.51217	13.2288
778195	ABC-A		#DIV/0!	1	0	0.0664059
592022	ABC-A		7.24902	0	12.4332	90.1283
17399	ABC-A	SuiluABCA1.1	4.16444	4.23e-10	10.494	43.7017
621910	ABC-A	SuiluABCA1.1	3.51198	5.79e-05	6.48845	22.7873
18273	ABC-A		1	1	0	0
628180	ABC-B (FL)	SuiluABCB1.1	-2.43071	3.02e-05	51.7047	21.2715
797578	ABC-B (FL)	SuiluABCB2.1a	2.12329	7.14e-08	34.5846	73.4329
801398	ABC-B (FL)	SuiluABCB2.1b	-1.27793	0.675878	42.8556	33.5352
809576	ABC-B (FL)	SuiluABCB2.1c	1.31461	0.000416498	111.413	146.465
416101	ABC-B (FL)		1.79505	0.917339	0.809842	1.45371
19960	ABC-B (FL)		1	1	0	0
801869	ABC-B (HT)	SuiluABCB3.1	-1.82966	0.00791065	49.6161	27.1177
809813	ABC-B (HT)	SuiluABCB4.1	-2.60041	8.45e-25	239.553	92.1214
790779	ABC-B (HT)		1	1	0	0
18407	ABC-B (HT)		1	1	0	0
802615	ABC-B (HT)	SuiluABCB5.1	-1.47921	0.0314225	90.7034	61.3189
23639	ABC-B (HT)	SuiluABCB6.1	1.29854	0.304023	19.5376	25.3704
806075	ABC-B (HT)	SuiluABCB6.2a	1.04416	0.947669	21.5611	22.5132
783903	ABC-B (HT)	SuiluABCB6.2b	1.03215	0.955963	27.9122	28.8095
20388	ABC-B (HT)	SuiluABCB6.3a	-1.0803	1	24.666	22.8326
12776	ABC-B (HT)	SuiluABCB6.3b	-2.01036	0.151357	14.9496	7.43627
			2.09628	0.117305	5.35275	11.2208
			2.23591	0.114285	4.0523	9.06057
84660	ABC-B (HT)	SuiluABCB6.3c	-2.6094	0.0658849	12.037	4.61295
25587	ABC-B (HT)	SuiluABCB6.3d	-1.55298	0.590317	12.3569	7.95692
374006	ABC-B (HT)	SuiluABCB6.4	1	1	0	0
808923	ABC-C	SuiluABCC2.1	-1.11513	1	7.10914	6.37518
796920	ABC-C	SuiluABCC3.1	-1.17613	0.983789	46.9818	39.9459
807612+110274	ABC-C	SuiluABCC3.2	1.46777	0.235984	11.9817	17.5863
807612	ABC-C		1.08113	0.658675	39.865	43.0993
110274	ABC-C		1.10256	0.367542	65.4826	72.1982
18321	ABC-C		-1.05006	1	0.378379	0.360342
798765	ABC-C	SuiluABCC4.1	-1.46738	0.140981	54.9383	37.4399
805314	ABC-C	SuiluABCC6.1	-1.98789	6.34e-06	94.7353	47.6563
799345	ABC-C	SuiluABCC7.2	-2.23354	1.23e-05	66.9305	29.9661
801998	ABC-C	SuiluABCC7.3	-1.19659	0.970244	34.8895	29.1575
806944	ABC-D	SuiluABCD1.1	1.07149	0.791082	29.5179	31.6282
15774	ABC-D		1	1	0	0
20108	ABC-D	SuiluABCD2.1	1.24843	0.256814	28.6844	35.8103
798774	ABC-E	SuiluABCE1.1	1.23329	0.00343519	124.612	153.684
807741	ABC-F	SuiluABCF1.1	1.40779	0.000190342	163.985	230.856
761802	ABC-F		#DIV/0!	1	0	0.103379
26397	ABC-F	SuiluABCF2.1	1.09322	0.559478	45.2396	49.457
107869	ABC-F	SuiluABCF3.1	2.28206	1.08e-05	19.8012	45.1875
79505	ABC-F	SuiluABCF4.1	-1.18454	0.691028	137.42	116.012
498826	ABC-F	SuiluABCF5.1	1.46312	0	854.972	1250.93
83687	ABC-F		1	1	0	0
106915	ABC-F		1	1	0	0
9412	ABC-G	SuiluABCG2.1a	1.76442	0	164.453	290.165
802382	ABC-G	SuiluABCG2.1b	-1.71139	9.78e-06	149.118	87.1324
807343	ABC-G	SuiluABCG2.1c	-7.33184	2.58e-60	219.868	29.9882
807344	ABC-G	SuiluABCG2.1d	-2.21939	3.29e-11	144.375	65.0515
89506	ABC-G		#DIV/0!	0.959955	0.160558	0
108665	ABC-G		1	1	0	0
801901	ABC-G	SuiluABCG7.1	1.19395	0.135604	57.6364	68.8149
799010	ABC-G	SuiluABCG7.2	1.68969	0.00178073	27.9491	47.2254
797648	ABC-I	SuiluABCI1.1	-1.64416	0.18799	40.1107	24.3958
442329	Ydr061w	SuiluABCI2.1	-4.14332	3.95e-07	35.5793	8.58715
74713	Ydr061w	SuiluABCI3.1	1.0591	0.70929	45.5018	48.1911

## Sheet: Sebva-RNA-Seq
Protein model	Subfamily	Gene name	Fold Change	Baggerley's test: FDR p-value correction	FLM - Means-RPKM	ECM - Means-RPKM
60324	ABC-A	SebveABCA1.1	1.45305	0.341465	55.4458	80.5654
27162	ABC-B (FL)	SebveABCB1.1	-2.39411	0.0113244	110.803	46.2817
200367	ABC-B (FL)	SebveABCB2.1a	-3.5959	0.24197	122.789	34.1469
314361	ABC-B (FL)	SebveABCB2.1b	-3.38624	0.190967	356.902	105.398
330962	ABC-B (FL)	SebveABCB2.1c	-1.67594	0.253804	12.5068	7.4626
204786	ABC-B (FL)	SebveABCB2.1d	-2.49213	0.444794	42.8656	17.2004
73755	ABC-B (FL)	SebveABCB2.1e	1.03678	0.949994	49.1815	50.9903
329389	ABC-B (HT)	SebveABCB3.1	1.26367	0.55064	44.3332	56.0224
241358	ABC-B (HT)	SebveABCB4.3	-1.10109	0.816922	66.2493	60.1669
332582	ABC-B (HT)	SebveABCB5.1	1.26241	0.681187	47.0749	59.4279
326231	ABC-B (HT)	SebveABCB6.1a	2.62977	5.23526e-05	13.1513	34.5848
19794	ABC-B (HT)	SebveABCB6.1b	2.42053	9.07333e-05	11.5378	27.9275
127786	ABC-B (HT)	SebveABCB6.3	6.4381	8.33788e-05	7.19698	46.3349
330465	ABC-C	SebveABCC2.1	1.40138	0.121174	37.565	52.643
329592	ABC-C	SebveABCC3.1	1.68303	0.0423799	17.9835	30.2667
144880	ABC-C		4.46771	0.626422	1.81464	8.10728
112289	ABC-C	SebveABCC3.2a	1.46056	0.127706	16.0644	23.4631
329224	ABC-C	SebveABCC3.2b	1.68417	0.0333081	28.6509	48.2531
210000	ABC-C	SebveABCC3.2c	1.63883	0.165655	7.73607	12.6781
333216	ABC-C	SebveABCC3.2d	1.39839	0.27198	13.0089	18.1914
116826	ABC-C	SebveABCC3.2e	2.06195	0.00199229	13.6064	28.0557
330768+30399	ABC-C	SebveABCC4.1
330768	ABC-C		1.65048	0.0462758	63.6515	105.056
30399	ABC-C		1.59776	3.60484e-07	123.835	197.859
20996	ABC-C	SebveABCC5.1	1.42721	0.246518	11.6825	16.6733
325772	ABC-C	SebveABCC6.1	1.78401	0.0362152	57.7061	102.948
160009	ABC-C	SebveABCC7.1	-1.15072	0.83656	72.2622	62.7976
303315	ABC-C	SebveABCC7.2	1.32909	0.171128	41.918	55.7126
29919	ABC-C	SebveABCC7.3	3.79199	2.17418e-13	12.846	48.7118
325540	ABC-D	SebveABCD1.1	1.76288	3.85554e-09	65.9713	116.299
329057	ABC-D	SebveABCD2.1	1.95257	6.53026e-09	44.1365	86.1796
326160	ABC-E	SebveABCE1.1
71362	ABC-F	SebveABCF1.1	2.39467	5.06411e-06	66.3455	158.875
333124	ABC-F	SebveABCF2.1	2.67953	3.6031e-13	26.5898	71.2483
14639	ABC-F	SebveABCF4.1	1.65735	0.38153	36.7062	60.835
28250	ABC-F	SebveABCF5.1	-1.26456	0.560486	976.666	772.337
17618	ABC-G	SebveABCG6.1	2.98225	5.32187e-06	35.4274	105.653
326070	ABC-G	SebveABCG7.1	-1.44821	0.0469955	98.7554	68.1914
68953	ABC-G	SebveABCG7.2	-2.67938	0	180.529	67.3773
155041	ABC-I	SebveABCI1.1	-1.55702	0.520144	20.4071	13.1065
174708	Ydr061w	SebveABCI2.1	2.87018	0.000108376	9.97087	28.6182
69180	Ydr061w	SebveABCI3.1	2.03135	0.00043727	39.1337	79.4942

## Sheet: Plcr-RNA-Seq
Protein model	Subfamily	Gene name	Fold Change	Baggerley's test:FDR p-value correction	FLM - Means-RPKM	ECM - Means-RPKM
820710	ABC-A	PilcrABCA1.1a	-2.07902	9.23354e-07	44.7101	21.5054
75983	ABC-A	PilcrABCA1.1b	-2.18489	0.460625	2.45704	1.12456
822387	ABC-B (FL)	PilcrABCB1.1	-2.83974	0	259.755	91.4716
90818	ABC-B (FL)		1.32143	0.922529	4.85371	6.41382
94394	ABC-B (FL)	PilcrABCB2.1a	-1.51134	0.452727	6.34	4.19494
60823	ABC-B (FL)	PilcrABCB2.1b	1.75854	5.64979e-16	149.148	262.283
483988	ABC-B (FL)	PilcrABCB2.1c	1.57535	4.1929e-06	93.9356	147.982
827590	ABC-B (FL)	PilcrABCB2.1d	-1.75686	0	242.062	137.781
99185	ABC-B (FL)	PilcrABCB2.1e	3.62595	1.05954e-46	52.156	189.115
776681	ABC-B (FL)	PilcrABCB2.1f	1.50989	0.229839	14.935	22.5502
85436	ABC-B (FL)		1.27906	1	1.80077	2.30328
822567	ABC-B (HT)	PilcrABCB3.1	-1.20344	0.397833	22.8136	18.957
809977	ABC-B (HT)	PilcrABCB4.3	-1.31926	0.000589094	99.6296	75.5196
820417	ABC-B (HT)	PilcrABCB5.1	-1.15086	0.209304	53.754	46.7079
818935	ABC-B (HT)	PilcrABCB6.1	1.08407	1	18.1613	19.6881
4675	ABC-B (HT)	PilcrABCB6.2a	3.19973	1.60924e-06	8.98068	28.7358
826332	ABC-B (HT)	PilcrABCB6.2b	1.92211	0.0729742	8.00907	15.3943
91613	ABC-B (HT)	PilcrABCB6.2c	-1.07734	0.916739	11.8724	11.0201
			-2.48677	2.0534e-11	58.051	23.344
817381	ABC-B (HT)	PilcrABCB6.3a	-1.5542	2.18063e-09	132.494	85.2489
821025	ABC-B (HT)	PilcrABCB6.3b	1.70796	0.0688304	13.6292	23.278
815925	ABC-C	PilcrABCC2.1	1.34574	0.129025	50.0723	67.3843
813839	ABC-C	PilcrABCC3.1	1.04771	1	12.8722	13.4864
94957	ABC-C	PilcrABCC3.2a	-1.15954	0.438841	27.4562	23.6784
60709	ABC-C	PilcrABCC3.2b	-2.16415	1.48783e-10	67.0406	30.9778
4058	ABC-C	PilcrABCC4.1a	-1.1132	1	3.58953	3.2245
817452	ABC-C	PilcrABCC4.1b	-1.95571	4.51568e-07	53.2304	27.2179
7992	ABC-C		-6.32111	0	51.3825	8.12872
825608	ABC-C		-1.60246	1.96809e-08	107.363	66.9989
77125	ABC-C		-6.88418	7.44929e-07	17.2305	2.50291
12326	ABC-C		-8.37685	5.40292e-15	31.7198	3.78661
54154	ABC-C		1	1	0	0
828023	ABC-C	PilcrABCC6.1	-1.73629	0.00239674	29.6166	17.0574
801286	ABC-C	PilcrABCC7.1	-3.80293	0	141.168	37.1208
701122	ABC-C		2.17999	0.0023274	11.7095	25.5267
16141	ABC-C		-1.50326	0.577354	4.62836	3.07889
96946	ABC-C	PilcrABCC7.2	-1.63576	1.6702e-06	75.9491	46.4305
816992	ABC-D	PilcrABCD1.1	-1.21615	0.111607	48.7961	40.1233
66231	ABC-D	PilcrABCD2.1	-1.07326	0.435189	63.3231	59.0008
96088	ABC-E	PilcrABCE1.1	-1.23444	0.0255283	72.9154	59.0674
824578	ABC-F	PilcrABCF1.1	1.09237	1	98.2535	107.329
818360	ABC-F	PilcrABCF2.1	-1.58159	0.0264013	23.5611	14.8971
447341	ABC-F	PilcrABCF3.1	1.28903	0.796359	11.0179	14.2024
37	ABC-F	PilcrABCF4.1	-1.41168	0.0250646	36.3292	25.7348
95731	ABC-F	PilcrABCF5.1	1.19859	0.339647	1336.56	1601.98
816440	ABC-G	PilcrABCG1.1	-7.40047	2.12405e-08	17.8583	2.41313
821892	ABC-G		1	1	0	0
816068	ABC-G	PilcrABCG2.1a	-1.95754	2.08365e-14	112.66	57.552
816614	ABC-G	PilcrABCG2.1b	-3.64566	0	127.922	35.0887
7581	ABC-G	PilcrABCG2.1c	1.4853	1	0.914794	1.35874
816747	ABC-G	PilcrABCG3.1a	-3.07077	1.97371e-09	36.4446	11.8682
76996	ABC-G	PilcrABCG3.1b	1.09191	1	23.241	25.3771
813749	ABC-G	PilcrABCG4.1	-4.19793	0	102.438	24.402
603979	ABC-G	PilcrABCG6.2	11.3418	6.79671e-07	1.16965	13.2659
825138	ABC-G		1	1	0	0
73136	ABC-G	PilcrABCG7.1	-1.64639	1.7118e-05	61.795	37.5337
73348	ABC-G		#DIV/0!	1	0.0148897	0
73146	ABC-G		1	1	0	0
10074	ABC-G		-1.26111	0.0919451	41.8024	33.1473
15324	ABC-G		2.03597	0.744191	0.882311	1.79636
814917	ABC-G	PilcrABCG7.2	-1.08757	0.460478	49.7466	45.7411
94481	ABC-I	PilcrABCI1.1	-1.15041	0.404675	32.0238	27.8368
825050	Ydr061w	PilcrABCI2.1	1.0101	1	13.0701	13.2022
815556	Ydr061w	PilcrABCI3.1	1.36922	0.0420169	66.4449	90.9774

## Sheet: Paxin-RNASeq
Protein model	Subfamily	Gene name	Fold Change	Baggerley's test: FDR p-value correction	Mycelium_Patches - Means-RPKM	ECM- Means-RPKM
13304	ABC-A	PaxinABCA1.1	-1.56816	0.79348	10.4547	6.66683
113708	ABC-B (FL)	PaxinABCB1.1	-1.23046	0.880165	32.6139	26.5055
75657	ABC-B (FL)		1.39445	1	3.01762	4.2079
89064	ABC-B (FL)		1.07942	1	1.60912	1.73692
50741	ABC-B (FL)		-2.17939	1	0.244497	0.112186
167550	ABC-B (FL)	PaxinABCB2.1a	2.49524	0.197599	5.44284	13.5812
167711	ABC-B (FL)	PaxinABCB2.1b	-2.92223	0.604114	226.496	77.508
111294	ABC-B (FL)	PaxinABCB2.1c	4.20578	5.22e-05	5.99853	25.2285
13397	ABC-B (FL)		1.71072	1	1.21129	2.07218
20271	ABC-B (FL)		#DIV/0!	1	0	0.501936
182934	ABC-B (FL)		2.37344	1	0.808253	1.91834
171478	ABC-B (HT)	PaxinABCB3.1	-1.47768	0.0880852	54.2286	36.6984
8326	ABC-B (HT)	PaxinABCB4.1	-1.35475	0.00621717	197.612	145.866
13623	ABC-B (HT)		2.01259	0.445842	5.1588	10.3825
133652	ABC-B (HT)	PaxinABCB5.1	-1.17044	1	47.7581	40.8037
68505	ABC-B (HT)	PaxinABCB6.1	-1.66974	0.564821	57.742	34.5814
10381	ABC-B (HT)	PaxinABCB6.2	-9.86969	0.835895	103.96	10.5332
104343	ABC-B (HT)	PaxinABCB6.3	1.0138	1	51.7839	52.4984
177509	ABC-B (HT)	PaxinABCB6.4	1.5684	1	1.36946	2.14786
164142	ABC-C	PaxinABCC2.1	-1.82831	1	34.2126	18.7127
171201	ABC-C	PaxinABCC3.2	-2.67813	1	132.875	49.6148
116112	ABC-C		2.82174	0.396488	2.16683	6.11424
60865	ABC-C		1	1	0	0
90437	ABC-C		-1.08969	1	0.29579	0.271443
164932	ABC-C	PaxinABCC4.1	-4.00501	1	35.2075	8.79087
106999	ABC-C	PaxinABCC6.1a	-1.22592	1	11.9114	9.71622
80058	ABC-C	PaxinABCC6.1b	-2.34605	0.690035	103.351	44.0531
156330	ABC-C		-2.47288	0.91741	24.9123	10.0742
182550	ABC-C		-1.01593	1	0.847669	0.834375
20611	ABC-C		-2.69488	0.924085	48.6612	18.0569
169874	ABC-C	PaxinABCC7.2	-1.54596	0.0279148	61.0411	39.4843
169871	ABC-C	PaxinABCC7.3	1.45414	0.156967	39.8201	57.904
156240	ABC-C	PaxinABCC7.5	-2.34433	0.210857	1120.81	478.095
79502	ABC-C		-2.31209	0.292951	15.0735	6.51943
115807	ABC-D	PaxinABCD1.1	1.41833	0.249279	36.0249	51.0952
164974	ABC-D	PaxinABCD2.1	-1.01069	1	69.4875	68.7527
172366	ABC-E	PaxinABCE1.1	1.43531	0.000380831	133.535	191.663
171978	ABC-F	PaxinABCF1.1	1.55006	2.85e-05	200.827	311.293
5505+22376	ABC-F	PaxinABCF2.1	1.24716	1	60.8395	75.8768
22376	ABC-F		1.24129	0.854155	34.1492	42.389
102845+84947	ABC-F	PaxinABCF3.1	1.0789	1	14.9609	16.1413
			-1.12096	1	42.3524	37.7824
166847	ABC-F	PaxinABCF4.1	1.18442	0.696999	81.437	96.4555
162104	ABC-F	PaxinABCF5.1	1.05383	1	746.85	787.054
113734	ABC-G	PaxinABCG2.1a	-1.46993	1	0.647467	0.440474
12440	ABC-G	PaxinABCG2.1b	1.65403	1	3.03077	5.01299
169539	ABC-G	PaxinABCG2.1c	-6.08781	0.864922	248.661	40.8456
78977	ABC-G	PaxinABCG2.1d	-1.16197	1	16.9126	14.5551
80655	ABC-G	PaxinABCG2.1e	11.0061	0.00352012	10.1844	112.09
117609	ABC-G	PaxinABCG2.1f	4.67629	4.59e-07	7.47573	34.9587
48918	ABC-G		-1.61267	1	0.262867	0.163002
86049	ABC-G		-1.55176	1	4.14474	2.671
102018	ABC-G		1.3736	1	2.24071	3.07782
16534	ABC-G		1.15994	1	2.63504	3.05649
61938	ABC-G		1	1	0	0
170540	ABC-G	PaxinABCG7.1	-1.3207	0.0898891	117.237	88.7687
91484	ABC-G		-1.2594	0.587495	49.1211	39.0037
14597	ABC-G	PaxinABCG7.2	-1.1283	1	15.3575	13.6112
21834	ABC-G		-1.09595	1	13.128	11.9786
166234	ABC-I	PaxinABCI1.1	1.49209	0.0749976	41.8114	62.3866
155611	Ydr061w	PaxinABCI2.1	1.02138	1	20.3619	20.7973
168093	Ydr061w	PaxinABCI3.1	1.72831	8.85e-07	86.4652	149.439
